# Supplementary material for: Short Tandem Repeat (STR) Somatic Mutation in Non-Melanoma Skin Cancer (NMSC): Association with Transcriptomic Profile and Potential Implications for Therapy
Source: Cancers (Basel). 2025 May 15;17(10):1669. doi: 10.3390/cancers17101669 (PMC12110349; doi:10.3390/cancers17101669)
Supplement: Supplementary file 1 [file cancers-17-01669-s001.zip]

Archive with 20 entries (20 files):
- Supplementary Figure S1.pdf
- Supplementary Figure S2.pdf
- Supplementary File S1_model_DL_AutoML_model153_20Gene_Info.txt
- Supplementary File S2_model_GBM_AutoML_model154_20Gene_Info.txt
- Table S10_DNA Damage Related Genes_adjUACR_interact_STR BRAF.csv
- Table S11_Geneset ANOVA_KEGG_interact_STR LRP1B.csv
- Table S12_Geneset ANOVA_KEGG_interact_STR SYNE1.csv
- Table S13_Geneset ANOVA_KEGG_interact_STR CSMD3.csv
- Table S14_Geneset ANOVA_KEGG_interact_STR APC.csv
- Table S15_Geneset ANOVA_KEGG_interact_STR BRAF.csv
- Table S16_Review earlier studies_20250324.xlsx
- Table S1_Patient Characteristics.xlsx
- Table S2_Sequence Reads by sample type.csv
- Table S3_Variants_by_genomic regions.csv
- Table S4_CancerRelatedGenes_interact_STR LRP1B.csv
- Table S5_CancerRelatedGenes_interact_STR CSMD3.csv
- Table S6_CancerRelatedGenes_interact_STR SYNE1.csv
- Table S7_CancerRelatedGenes_interact_STR APC.csv
- Table S8_CancerRelatedGenes_interact_STR BRAF.csv
- Table S9_DNA Damage Pathway Genes_adjUACR_interact_STR APC.csv
