# Supplementary material for: Short Tandem Repeat (STR) Somatic Mutation in Non-Melanoma Skin Cancer (NMSC): Association with Transcriptomic Profile and Potential Implications for Therapy
Source: Cancers (Basel). 2025 May 15;17(10):1669. doi: 10.3390/cancers17101669 (PMC12110349; doi:10.3390/cancers17101669)
Supplement: Supplementary file 1 [file cancers-17-01669-s001.zip › Supplementary File S1_model_DL_AutoML_model153_20Gene_Info.txt]

[info]
h2o_version = 3.46.0.6
mojo_version = 1.10
license = Apache License Version 2.0
algo = deeplearning
algorithm = Deep Learning
endianness = LITTLE_ENDIAN
category = Binomial
uuid = -7680744836972123100
supervised = true
n_features = 20
n_classes = 2
n_columns = 21
n_domains = 1
balance_classes = false
default_threshold = 0.8559321454634596
prior_class_distrib = [0.5862068965517241, 0.41379310344827586]
model_class_distrib = null
timestamp = 2025-03-26T11:12:23.479-05:00
escape_domain_values = true
mini_batch_size = 1
nums = 20
cats = 0
cat_offsets = [0]
norm_mul = [2.6012817353502227, 2.2962419891481978, 2.2962419891481978, 2.4257077258017903, 2.4257077258017903, 2.19848432637882, 2.6012817353502227, 2.19848432637882, 2.2962419891481978, 2.2962419891481978, 2.4257077258017903, 2.1239376429431984, 2.4257077258017903, 2.6012817353502227, 2.2962419891481978, 2.4257077258017903, 2.2962419891481978, 2.4257077258017903, 2.1239376429431984, 2.2962419891481978]
norm_sub = [0.1724137931034483, 0.2413793103448276, 0.2413793103448276, 0.20689655172413793, 0.20689655172413793, 0.27586206896551724, 0.1724137931034483, 0.27586206896551724, 0.2413793103448276, 0.2413793103448276, 0.20689655172413793, 0.3103448275862069, 0.20689655172413793, 0.1724137931034483, 0.2413793103448276, 0.20689655172413793, 0.2413793103448276, 0.20689655172413793, 0.3103448275862069, 0.2413793103448276]
norm_resp_mul = null
norm_resp_sub = null
use_all_factor_levels = true
activation = RectifierWithDropout
distribution = bernoulli
mean_imputation = true
neural_network_sizes = [20, 20, 2]
