# Supplementary material for: Short Tandem Repeat (STR) Somatic Mutation in Non-Melanoma Skin Cancer (NMSC): Association with Transcriptomic Profile and Potential Implications for Therapy
Source: Cancers (Basel). 2025 May 15;17(10):1669. doi: 10.3390/cancers17101669 (PMC12110349; doi:10.3390/cancers17101669)
Supplement: Supplementary file 1 [file cancers-17-01669-s001.zip › Supplementary File S2_model_GBM_AutoML_model154_20Gene_Info.txt]

[info]
h2o_version = 3.46.0.6
mojo_version = 1.40
license = Apache License Version 2.0
algo = gbm
algorithm = Gradient Boosting Machine
endianness = LITTLE_ENDIAN
category = Binomial
uuid = -3431414519728710298
supervised = true
n_features = 20
n_classes = 2
n_columns = 21
n_domains = 1
balance_classes = false
default_threshold = 0.8148197524277483
prior_class_distrib = [0.5862068965517241, 0.41379310344827586]
model_class_distrib = [0.5862068965517241, 0.41379310344827586]
timestamp = 2025-03-26T11:12:28.633-05:00
escape_domain_values = true
n_trees = 66
n_trees_per_class = 1
_genmodel_encoding = AUTO
_orig_projection_array = null
distribution = bernoulli
link_function = logit
init_f = -0.34830669426821587
