# Supplementary material for: Short Tandem Repeat (STR) Somatic Mutation in Non-Melanoma Skin Cancer (NMSC): Association with Transcriptomic Profile and Potential Implications for Therapy
Source: Cancers (Basel). 2025 May 15;17(10):1669. doi: 10.3390/cancers17101669 (PMC12110349; doi:10.3390/cancers17101669)
Supplement: Supplementary file 1 [file cancers-17-01669-s001.zip › Table S10_DNA Damage Related Genes_adjUACR_interact_STR BRAF.csv]

Table S10: DNA Damage Related Genes_adjUACR_interact_STR BRAF
# of genes	GO ID	GO Description	p-value(Tissue)	p-value(UACR_Baseline_Cat192)	p-value(Tissue * BRAF_STR_BCC)	p-value(BCC * 0 vs. Healthy * 0)	Ratio(BCC * 0 vs. Healthy * 0)	Fold-Change(BCC * 0 vs. Healthy * 0)	Fold-Change(BCC * 0 vs. Healthy * 0) (Description)	Fold Change(BCC * 0 vs. Healthy * 0) 95% lower limit	Fold Change(BCC * 0 vs. Healthy * 0) 95% upper limit	p-value(BCC * 1 vs. Healthy * 0)	Ratio(BCC * 1 vs. Healthy * 0)	Fold-Change(BCC * 1 vs. Healthy * 0)	Fold-Change(BCC * 1 vs. Healthy * 0) (Description)	Fold Change(BCC * 1 vs. Healthy * 0) 95% lower limit	Fold Change(BCC * 1 vs. Healthy * 0) 95% upper limit	F(Tissue)	F(UACR_Baseline_Cat192)	F(Marker ID)	F(Tissue * BRAF_STR_BCC)	SS(Error)	F(Error)
22	Nucleotide Excision Repair (NER)	Nucleotide Excision Repair (NER)	5.99E-06	4.07E-08	0.000147813	0.0478602	1.22258	1.22258	BCC * 0 up vs Healthy * 0	1.0019	1.49187	7.35E-08	1.93126	1.93126	BCC * 1 up vs Healthy * 0	1.52224	2.45018	20.7381	30.6444	16.5685	14.5239	3485.68	1
16	Base Excision Repair (BER)	Base Excision Repair (BER)	5.53E-06	2.34E-05	0.000284237	0.035875	1.39289	1.39289	BCC * 0 up vs Healthy * 0	1.02216	1.89808	1.10E-07	2.74995	2.74995	BCC * 1 up vs Healthy * 0	1.89954	3.98108	20.9894	18.1559	15.0697	13.3155	4445.43	1
12	Translesion Synthesis (TLS)	Translesion Synthesis (TLS)	1.38E-07	0.000177901	0.000848845	0.00295626	1.52755	1.52755	BCC * 0 up vs Healthy * 0	1.15605	2.01845	1.07E-08	2.68271	2.68271	BCC * 1 up vs Healthy * 0	1.9226	3.74334	28.59	14.2698	44.051	11.2706	2021.95	1
8	Non-homologous end joining (NHEJ)	Non-homologous end joining (NHEJ)	7.17E-06	0.000108638	0.00566996	0.009853	1.64071	1.64071	BCC * 0 up vs Healthy * 0	1.12744	2.38766	1.33E-06	3.07499	3.07499	BCC * 1 up vs Healthy * 0	1.96356	4.81552	20.8168	15.355	87.4667	7.75515	1619.94	1
7	Mismatch Repair (MMR)	Mismatch Repair (MMR)	0.00535531	8.03E-06	0.0212795	0.215838	1.28629	1.28629	BCC * 0 up vs Healthy * 0	-1.15921	1.91795	0.00098763	2.24274	2.24274	BCC * 1 up vs Healthy * 0	1.39109	3.61578	7.87624	20.6835	37.1527	5.3631	1402.86	1
16	Homologous Recombination (HR)	Homologous Recombination (HR)	1.67E-05	1.31E-07	0.133841	0.00173281	1.56314	1.56314	BCC * 0 up vs Healthy * 0	1.18276	2.06585	4.35E-05	2.01135	2.01135	BCC * 1 up vs Healthy * 0	1.44115	2.80717	18.8083	28.4771	31.6082	2.25298	3609.34	1
11	Fanconi Anemia (FA)	Fanconi Anemia (FA)	0.000743618	0.000591841	0.342865	0.00971026	1.72826	1.72826	BCC * 0 up vs Healthy * 0	1.14237	2.61462	0.00197864	2.18957	2.18957	BCC * 1 up vs Healthy * 0	1.33475	3.59183	11.5356	11.9718	6.13899	0.901601	3746.43	1
8	Checkpoint Signaling	Checkpoint Signaling	0.000431294	0.00128473	0.473012	0.00420272	1.84374	1.84374	BCC * 0 up vs Healthy * 0	1.21447	2.79906	0.0019565	2.20808	2.20808	BCC * 1 up vs Healthy * 0	1.34045	3.63731	12.6505	10.5478	41.919	0.516133	2005.86	1
5	Microhomology mediated end joining (MMEJ)	Microhomology mediated end joining (MMEJ)	0.147067	0.0291081	0.70137	0.115494	1.56201	1.56201	BCC * 0 up vs Healthy * 0	-1.11663	2.72443	0.347158	1.37414	1.37414	BCC * 1 up vs Healthy * 0	-1.41514	2.67216	2.11865	4.82982	24.7378	0.147469	1377.13	1
