# Supplementary material for: Short Tandem Repeat (STR) Somatic Mutation in Non-Melanoma Skin Cancer (NMSC): Association with Transcriptomic Profile and Potential Implications for Therapy
Source: Cancers (Basel). 2025 May 15;17(10):1669. doi: 10.3390/cancers17101669 (PMC12110349; doi:10.3390/cancers17101669)
Supplement: Supplementary file 1 [file cancers-17-01669-s001.zip › Table S11_Geneset ANOVA_KEGG_interact_STR LRP1B.csv]

Table S11: Geneset ANOVA_KEGG_interact_STR LRP1B
# of genes	GO ID	GO Description	p-value(Tissue)	p-value(UACR_Baseline_Cat192)	p-value(Tissue * LRP1B_STR_BCC)	p-value(BCC * 0 vs. Healthy * 0)	Ratio(BCC * 0 vs. Healthy * 0)	Fold-Change(BCC * 0 vs. Healthy * 0)	Fold-Change(BCC * 0 vs. Healthy * 0) (Description)	Fold Change(BCC * 0 vs. Healthy * 0) 95% lower limit	Fold Change(BCC * 0 vs. Healthy * 0) 95% upper limit	p-value(BCC * 1 vs. Healthy * 0)	Ratio(BCC * 1 vs. Healthy * 0)	Fold-Change(BCC * 1 vs. Healthy * 0)	Fold-Change(BCC * 1 vs. Healthy * 0) (Description)	Fold Change(BCC * 1 vs. Healthy * 0) 95% lower limit	Fold Change(BCC * 1 vs. Healthy * 0) 95% upper limit	F(Tissue)	F(UACR_Baseline_Cat192)	F(Marker ID)	F(Tissue * LRP1B_STR_BCC)	SS(Error)	F(Error)
41	kegg_pathway_192	Hedgehog signaling pathway	2.61E-26	5.02E-06	0.00176525	1.07E-13	2.02361	2.02361	BCC * 0 up vs Healthy * 0	1.68273	2.43353	3.26E-26	2.77149	2.77149	BCC * 1 up vs Healthy * 0	2.30202	3.3367	116.521	20.9643	28.5308	9.81039	9035.86	1
46	kegg_pathway_296	Basal cell carcinoma	1.55E-25	1.39E-07	0.000649883	1.01E-12	2.05222	2.05222	BCC * 0 up vs Healthy * 0	1.68622	2.49765	3.08E-26	2.95699	2.95699	BCC * 1 up vs Healthy * 0	2.42669	3.60316	112.344	27.9526	33.6945	11.6665	12902.8	1
46	kegg_pathway_238	Viral myocarditis	1.43E-24	1.21E-20	0.00033061	7.44E-12	1.86761	1.86761	BCC * 0 up vs Healthy * 0	1.56349	2.23089	7.80E-26	2.64501	2.64501	BCC * 1 up vs Healthy * 0	2.21188	3.16296	107.688	88.8406	88.8352	12.9361	10563.9	1
46	kegg_pathway_131	Glycolysis / Gluconeogenesis	1.58E-22	4.63E-10	3.61E-05	7.36E-10	1.82947	1.82947	BCC * 0 up vs Healthy * 0	1.51082	2.21534	2.63E-25	2.81643	2.81643	BCC * 1 up vs Healthy * 0	2.32313	3.41447	97.8559	39.2405	53.9179	17.1493	12247.1	1
44	kegg_pathway_155	Pyrimidine metabolism	1.22E-21	2.34E-09	0.00038267	3.27E-10	2.00118	2.00118	BCC * 0 up vs Healthy * 0	1.61363	2.48182	3.41E-23	3.03653	3.03653	BCC * 1 up vs Healthy * 0	2.44523	3.77083	93.7037	36.0364	26.453	12.6628	14174	1
45	kegg_pathway_138	Vibrio cholerae infection	1.39E-21	3.51E-18	0.000671381	2.12E-10	1.75708	1.75708	BCC * 0 up vs Healthy * 0	1.47787	2.08905	8.18E-23	2.42202	2.42202	BCC * 1 up vs Healthy * 0	2.03497	2.88268	93.3863	77.1711	55.5901	11.6064	9582.96	1
35	kegg_pathway_288	Amino sugar and nucleotide sugar metabolism	7.42E-20	6.98E-11	1.24E-05	4.01E-08	1.85197	1.85197	BCC * 0 up vs Healthy * 0	1.48775	2.30534	2.21E-23	3.12344	3.12344	BCC * 1 up vs Healthy * 0	2.5058	3.89334	85.6931	43.1764	31.8003	19.2321	9274.73	1
43	kegg_pathway_322	Proteasome	2.55E-18	8.37E-22	4.47E-05	1.23E-07	1.54383	1.54383	BCC * 0 up vs Healthy * 0	1.31509	1.81235	2.16E-21	2.20668	2.20668	BCC * 1 up vs Healthy * 0	1.87787	2.59305	77.9098	94.5467	18.1629	16.7457	7512.51	1
42	kegg_pathway_252	Complement and coagulation cascades	2.73E-18	3.46E-12	0.00127122	9.51E-09	2.03027	2.03027	BCC * 0 up vs Healthy * 0	1.59576	2.58307	1.46E-19	3.09964	3.09964	BCC * 1 up vs Healthy * 0	2.43267	3.94947	77.8056	49.1094	24.5082	10.4183	16161.5	1
43	kegg_pathway_45	Glutathione metabolism	4.65E-17	1.06E-15	0.000724193	7.79E-08	1.81389	1.81389	BCC * 0 up vs Healthy * 0	1.46081	2.25232	8.42E-19	2.70346	2.70346	BCC * 1 up vs Healthy * 0	2.17432	3.36137	71.9319	65.5321	32.4043	11.4665	13691.4	1
40	kegg_pathway_256	Valine, leucine and isoleucine degradation	8.23E-17	8.06E-12	0.000493216	1.43E-07	1.68193	1.68193	BCC * 0 up vs Healthy * 0	1.38677	2.0399	8.80E-19	2.42702	2.42702	BCC * 1 up vs Healthy * 0	1.99874	2.94707	70.8647	47.4388	34.5625	12.19	9410.49	1
31	kegg_pathway_302	Various types of N-glycan biosynthesis	2.80E-16	5.57E-08	0.0527509	2.46E-09	1.99171	1.99171	BCC * 0 up vs Healthy * 0	1.59039	2.49431	2.25E-15	2.52544	2.52544	BCC * 1 up vs Healthy * 0	2.01378	3.1671	68.7619	29.8642	25.5607	3.75883	7678.73	1
42	kegg_pathway_29	Notch signaling pathway	4.74E-16	4.35E-07	0.000135501	9.49E-07	1.51353	1.51353	BCC * 0 up vs Healthy * 0	1.28303	1.78545	9.11E-19	2.13498	2.13498	BCC * 1 up vs Healthy * 0	1.80799	2.5211	67.2014	25.7314	41.6123	14.6298	7607.83	1
46	kegg_pathway_295	Legionellosis	5.13E-16	9.28E-23	0.00785609	3.72E-08	1.68219	1.68219	BCC * 0 up vs Healthy * 0	1.39869	2.02316	1.71E-16	2.19781	2.19781	BCC * 1 up vs Healthy * 0	1.82534	2.64629	66.9248	98.9618	76.9924	7.08115	11390.3	1
34	kegg_pathway_277	Thyroid cancer	5.48E-16	3.85E-10	0.00470063	5.92E-08	1.75035	1.75035	BCC * 0 up vs Healthy * 0	1.43096	2.14102	9.09E-17	2.3876	2.3876	BCC * 1 up vs Healthy * 0	1.94952	2.92414	67.2138	39.7615	49.0006	8.01705	7407.54	1
41	kegg_pathway_33	Regulation of lipolysis in adipocytes	6.77E-16	2.51E-09	0.00362425	8.97E-08	1.80179	1.80179	BCC * 0 up vs Healthy * 0	1.45316	2.23407	7.41E-17	2.534	2.534	BCC * 1 up vs Healthy * 0	2.04099	3.14611	66.5021	35.9179	25.711	8.487	12280.3	1
40	kegg_pathway_9	N-Glycan biosynthesis	5.47E-15	5.26E-12	0.00125223	7.21E-07	1.68827	1.68827	BCC * 0 up vs Healthy * 0	1.37332	2.07543	1.17E-16	2.42778	2.42778	BCC * 1 up vs Healthy * 0	1.97238	2.98834	62.2556	48.3006	16.4032	10.448	10774	1
27	kegg_pathway_129	Prion diseases	5.85E-15	6.47E-12	0.132608	4.28E-09	2.27314	2.27314	BCC * 0 up vs Healthy * 0	1.73157	2.98408	1.50E-13	2.84061	2.84061	BCC * 1 up vs Healthy * 0	2.16023	3.73529	62.6934	48.2261	32.0916	2.26505	8514.2	1
26	kegg_pathway_325	Type I diabetes mellitus	1.09E-14	5.21E-17	8.64E-05	5.88E-06	1.78972	1.78972	BCC * 0 up vs Healthy * 0	1.39271	2.2999	1.17E-17	3.0645	3.0645	BCC * 1 up vs Healthy * 0	2.38103	3.94415	61.4593	72.6662	84.7919	15.5315	6705.03	1
36	kegg_pathway_30	Mineral absorption	2.15E-14	1.22E-08	0.000117026	7.56E-06	1.6346	1.6346	BCC * 0 up vs Healthy * 0	1.319	2.02572	2.69E-17	2.56617	2.56617	BCC * 1 up vs Healthy * 0	2.06798	3.18439	59.5849	32.8196	58.8677	14.9201	9417.74	1
37	kegg_pathway_148	Inflammatory bowel disease (IBD)	3.59E-14	7.08E-18	0.0818215	3.08E-08	1.83784	1.83784	BCC * 0 up vs Healthy * 0	1.48307	2.27748	2.61E-13	2.25214	2.25214	BCC * 1 up vs Healthy * 0	1.81499	2.79458	58.5022	76.0683	52.2511	3.03238	9945.18	1
32	kegg_pathway_213	Homologous recombination	9.39E-14	3.77E-05	0.0142443	4.22E-07	1.7303	1.7303	BCC * 0 up vs Healthy * 0	1.4004	2.13792	3.65E-14	2.29528	2.29528	BCC * 1 up vs Healthy * 0	1.85524	2.83969	56.7056	17.1026	24.6591	6.02372	7232.3	1
44	kegg_pathway_214	VEGF signaling pathway	1.82E-13	2.95E-17	0.000156554	1.99E-05	1.4811	1.4811	BCC * 0 up vs Healthy * 0	1.23698	1.77339	2.55E-16	2.14735	2.14735	BCC * 1 up vs Healthy * 0	1.79143	2.57398	55.0262	72.8349	33.6037	14.3526	9923.53	1
34	kegg_pathway_225	Malaria	2.02E-13	4.37E-16	0.209154	2.16E-08	2.09539	2.09539	BCC * 0 up vs Healthy * 0	1.61938	2.71133	6.42E-12	2.49919	2.49919	BCC * 1 up vs Healthy * 0	1.92839	3.23896	55.0667	67.6809	37.3976	1.57874	12119.2	1
41	kegg_pathway_104	Glycerolipid metabolism	5.86E-13	2.88E-12	0.030201	6.08E-07	1.66965	1.66965	BCC * 0 up vs Healthy * 0	1.36595	2.04087	5.13E-13	2.11633	2.11633	BCC * 1 up vs Healthy * 0	1.72924	2.59006	52.7191	49.5017	31.8455	4.7058	10703.4	1
28	kegg_pathway_13	Citrate cycle (TCA cycle)	7.00E-13	1.67E-08	0.000495456	1.83E-05	1.69451	1.69451	BCC * 0 up vs Healthy * 0	1.3323	2.1552	3.44E-15	2.67656	2.67656	BCC * 1 up vs Healthy * 0	2.10132	3.40927	52.7452	32.3078	20.9911	12.2025	7152.1	1
22	kegg_pathway_63	Pentose phosphate pathway	7.23E-13	6.73E-06	0.0131344	1.41E-06	2.08497	2.08497	BCC * 0 up vs Healthy * 0	1.54936	2.80575	1.98E-13	3.11474	3.11474	BCC * 1 up vs Healthy * 0	2.31037	4.19918	53.0147	20.5112	45.6828	6.17544	6721.71	1
28	kegg_pathway_305	Fructose and mannose metabolism	1.22E-12	1.83E-05	0.000101443	6.26E-05	1.67952	1.67952	BCC * 0 up vs Healthy * 0	1.30381	2.16348	1.09E-15	2.87484	2.87484	BCC * 1 up vs Healthy * 0	2.22827	3.70902	51.5966	18.5118	45.2709	15.2165	7929.03	1
42	kegg_pathway_235	Cytosolic DNA-sensing pathway	2.25E-12	9.88E-12	0.00204564	1.41E-05	1.54534	1.54534	BCC * 0 up vs Healthy * 0	1.27027	1.87998	4.64E-14	2.14849	2.14849	BCC * 1 up vs Healthy * 0	1.76393	2.61689	49.9787	46.9959	44.3743	9.53725	10707.8	1
34	kegg_pathway_175	Type II diabetes mellitus	3.06E-12	2.22E-08	0.00794467	5.63E-06	1.6892	1.6892	BCC * 0 up vs Healthy * 0	1.34798	2.11679	3.35E-13	2.34133	2.34133	BCC * 1 up vs Healthy * 0	1.86579	2.93808	49.5308	31.6542	54.5119	7.06632	9292.06	1
39	kegg_pathway_334	Arginine and proline metabolism	5.53E-12	3.99E-09	0.0134203	5.11E-06	1.6659	1.6659	BCC * 0 up vs Healthy * 0	1.33856	2.0733	1.11E-12	2.23696	2.23696	BCC * 1 up vs Healthy * 0	1.79499	2.78776	48.2197	35.0201	49.83	6.12649	11498.3	1
25	kegg_pathway_87	Apoptosis - multiple species	7.70E-12	8.62E-10	0.176305	2.99E-07	1.96877	1.96877	BCC * 0 up vs Healthy * 0	1.52154	2.54744	8.38E-11	2.38006	2.38006	BCC * 1 up vs Healthy * 0	1.83649	3.08451	47.9556	38.3353	23.6669	1.83104	6542.38	1
37	kegg_pathway_93	Basal transcription factors	9.89E-12	2.54E-08	0.000127299	0.000165308	1.44607	1.44607	BCC * 0 up vs Healthy * 0	1.19394	1.75145	9.13E-15	2.15861	2.15861	BCC * 1 up vs Healthy * 0	1.78015	2.61754	47.0818	31.3605	25.8291	14.7577	7935.81	1
25	kegg_pathway_76	Primary immunodeficiency	1.12E-11	1.84E-12	0.215436	2.79E-07	2.14461	2.14461	BCC * 0 up vs Healthy * 0	1.60558	2.8646	1.66E-10	2.60695	2.60695	BCC * 1 up vs Healthy * 0	1.94824	3.48837	47.1883	50.9002	44.9852	1.53642	8256.16	1
35	kegg_pathway_171	Bladder cancer	1.15E-11	1.72E-13	0.194792	3.50E-07	1.70293	1.70293	BCC * 0 up vs Healthy * 0	1.38864	2.08835	1.40E-10	1.96677	1.96677	BCC * 1 up vs Healthy * 0	1.60178	2.41493	46.8196	55.3598	46.2253	1.68257	8050.87	1
23	kegg_pathway_196	Protein export	1.92E-11	1.45E-10	0.00238439	3.71E-05	1.67648	1.67648	BCC * 0 up vs Healthy * 0	1.31263	2.1412	4.27E-13	2.51466	2.51466	BCC * 1 up vs Healthy * 0	1.96593	3.21656	46.1711	42.0285	25.3615	9.27765	4989.98	1
45	kegg_pathway_118	Renin secretion	2.02E-11	5.41E-09	0.000743937	8.97E-05	1.4623	1.4623	BCC * 0 up vs Healthy * 0	1.20944	1.76803	1.09E-13	2.0734	2.0734	BCC * 1 up vs Healthy * 0	1.71287	2.50982	45.514	34.3637	47.0027	11.4144	11533.7	1
18	kegg_pathway_266	Galactose metabolism	2.75E-11	6.95E-06	0.00865352	1.64E-05	1.97973	1.97973	BCC * 0 up vs Healthy * 0	1.45339	2.69667	2.85E-12	3.08155	3.08155	BCC * 1 up vs Healthy * 0	2.25798	4.2055	45.742	20.5018	31.0365	6.93013	4868.78	1
37	kegg_pathway_181	Vasopressin-regulated water reabsorption	2.85E-11	1.22E-07	5.43E-05	0.000424156	1.35772	1.35772	BCC * 0 up vs Healthy * 0	1.14568	1.60902	1.09E-14	1.97376	1.97376	BCC * 1 up vs Healthy * 0	1.66376	2.34152	44.943	28.2635	55.9599	16.3838	6234.36	1
31	kegg_pathway_125	Cholesterol metabolism	4.32E-11	9.56E-11	0.157387	1.12E-06	1.81161	1.81161	BCC * 0 up vs Healthy * 0	1.42755	2.29899	2.74E-10	2.17637	2.17637	BCC * 1 up vs Healthy * 0	1.71246	2.76594	44.2332	42.627	32.1002	2.00152	8608.96	1
22	kegg_pathway_58	Graft-versus-host disease	5.26E-11	3.14E-16	0.0057825	3.40E-05	1.82747	1.82747	BCC * 0 up vs Healthy * 0	1.37561	2.42776	2.98E-12	2.8022	2.8022	BCC * 1 up vs Healthy * 0	2.10564	3.72917	44.1534	69.2916	75.0459	7.65349	6151.22	1
49	kegg_pathway_301	Fatty acid metabolism	1.20E-10	2.23E-12	4.89E-06	0.0023043	1.33146	1.33146	BCC * 0 up vs Healthy * 0	1.10773	1.60039	4.73E-15	2.10679	2.10679	BCC * 1 up vs Healthy * 0	1.75079	2.53517	41.9104	49.8897	28.2137	20.9931	12843.6	1
32	kegg_pathway_23	Cysteine and methionine metabolism	1.31E-10	3.26E-10	0.11148	3.62E-06	1.73346	1.73346	BCC * 0 up vs Healthy * 0	1.37454	2.1861	3.73E-10	2.11957	2.11957	BCC * 1 up vs Healthy * 0	1.6783	2.67685	41.9745	40.1316	36.6869	2.53654	8699.02	1
44	kegg_pathway_261	RIG-I-like receptor signaling pathway	1.41E-10	1.77E-11	0.000374661	0.000356923	1.41073	1.41073	BCC * 0 up vs Healthy * 0	1.16815	1.70368	3.29E-13	2.03438	2.03438	BCC * 1 up vs Healthy * 0	1.68261	2.45968	41.6321	45.7946	36.2266	12.7026	10890.7	1
21	kegg_pathway_319	Allograft rejection	1.81E-10	9.09E-15	0.00177769	0.000150169	1.7415	1.7415	BCC * 0 up vs Healthy * 0	1.3084	2.31797	2.43E-12	2.83591	2.83591	BCC * 1 up vs Healthy * 0	2.12689	3.78129	41.6604	62.2743	80.0558	9.82755	5678.64	1
21	kegg_pathway_231	Fatty acid elongation	3.29E-10	1.11E-06	0.11256	6.06E-06	1.94522	1.94522	BCC * 0 up vs Healthy * 0	1.46013	2.59146	8.23E-10	2.49235	2.49235	BCC * 1 up vs Healthy * 0	1.86752	3.32624	40.4433	24.068	38.112	2.52308	5714.72	1
30	kegg_pathway_6	Pyruvate metabolism	4.76E-10	7.51E-08	0.000379569	0.000626539	1.50682	1.50682	BCC * 0 up vs Healthy * 0	1.19172	1.90523	1.13E-12	2.37498	2.37498	BCC * 1 up vs Healthy * 0	1.87563	3.00727	39.4092	29.284	41.6324	12.7006	7815.76	1
30	kegg_pathway_145	RNA polymerase	5.57E-10	7.25E-10	0.00902156	9.59E-05	1.5944	1.5944	BCC * 0 up vs Healthy * 0	1.26192	2.01446	3.99E-11	2.22409	2.22409	BCC * 1 up vs Healthy * 0	1.75778	2.8141	39.0927	38.562	18.0712	6.84033	7766.4	1
25	kegg_pathway_237	Glyoxylate and dicarboxylate metabolism	6.14E-10	3.47E-09	0.0269617	4.06E-05	1.73629	1.73629	BCC * 0 up vs Healthy * 0	1.33523	2.25782	1.75E-10	2.38292	2.38292	BCC * 1 up vs Healthy * 0	1.82953	3.10368	39.0203	35.5199	22.6139	4.9074	6796.95	1
27	kegg_pathway_287	Porphyrin and chlorophyll metabolism	6.26E-10	0.00142472	0.0192109	5.56E-05	1.83485	1.83485	BCC * 0 up vs Healthy * 0	1.36706	2.46272	1.14E-10	2.67106	2.67106	BCC * 1 up vs Healthy * 0	1.98648	3.59156	38.926	10.2252	25.2488	5.49835	9958	1
44	kegg_pathway_85	Amphetamine addiction	9.06E-10	2.70E-09	0.00642195	0.000166493	1.45418	1.45418	BCC * 0 up vs Healthy * 0	1.19698	1.76664	3.99E-11	1.94168	1.94168	BCC * 1 up vs Healthy * 0	1.59634	2.36172	37.9223	35.7468	49.0451	7.44533	11589.1	1
41	kegg_pathway_44	Fanconi anemia pathway	9.63E-10	9.14E-11	0.0372477	4.14E-05	1.55497	1.55497	BCC * 0 up vs Healthy * 0	1.25961	1.91959	3.86E-10	1.97488	1.97488	BCC * 1 up vs Healthy * 0	1.59769	2.44113	37.8291	42.5406	20.0857	4.34596	11784.2	1
23	kegg_pathway_5	Autoimmune thyroid disease	9.77E-10	7.90E-10	0.00541978	0.000182634	1.73375	1.73375	BCC * 0 up vs Healthy * 0	1.30061	2.31113	3.78E-11	2.68103	2.68103	BCC * 1 up vs Healthy * 0	2.00767	3.58021	38.1439	38.5741	70.6756	7.76981	6887.75	1
16	kegg_pathway_267	Renin-angiotensin system	1.04E-09	9.87E-08	0.0139717	8.85E-05	2.01481	2.01481	BCC * 0 up vs Healthy * 0	1.42166	2.85545	1.27E-10	3.21498	3.21498	BCC * 1 up vs Healthy * 0	2.26364	4.56615	38.3706	29.0495	35.4818	6.07442	4892.61	1
36	kegg_pathway_123	Ferroptosis	2.86E-09	5.54E-13	0.0491247	6.02E-05	1.53569	1.53569	BCC * 0 up vs Healthy * 0	1.24589	1.8929	1.45E-09	1.92153	1.92153	BCC * 1 up vs Healthy * 0	1.55691	2.37153	35.7118	52.9517	33.554	3.8775	8949.95	1
30	kegg_pathway_160	Ether lipid metabolism	3.48E-09	2.90E-09	0.0155429	0.000177892	1.57684	1.57684	BCC * 0 up vs Healthy * 0	1.24333	1.99982	3.94E-10	2.15706	2.15706	BCC * 1 up vs Healthy * 0	1.69834	2.73968	35.4097	35.7777	17.2536	5.87025	8018.98	1
24	kegg_pathway_279	Nicotinate and nicotinamide metabolism	4.46E-09	6.08E-07	0.127251	2.76E-05	1.82557	1.82557	BCC * 0 up vs Healthy * 0	1.37918	2.41644	8.63E-09	2.30422	2.30422	BCC * 1 up vs Healthy * 0	1.73779	3.05528	35.0416	25.2168	31.5155	2.32967	7138.05	1
14	kegg_pathway_1	Asthma	4.56E-09	2.01E-13	0.114297	2.93E-05	2.27352	2.27352	BCC * 0 up vs Healthy * 0	1.55019	3.33437	7.61E-09	3.15998	3.15998	BCC * 1 up vs Healthy * 0	2.14954	4.6454	35.457	56.68	38.4544	2.50143	4512.55	1
29	kegg_pathway_108	DNA replication	6.08E-09	6.57E-09	0.0954973	4.73E-05	1.67685	1.67685	BCC * 0 up vs Healthy * 0	1.3081	2.14957	7.17E-09	2.10097	2.10097	BCC * 1 up vs Healthy * 0	1.63644	2.69736	34.3105	34.1546	16.0279	2.78361	8183.08	1
14	kegg_pathway_24	Glycosaminoglycan biosynthesis - chondroitin sulfate / dermatan sulfate	6.76E-09	0.00189047	0.125049	3.40E-05	2.26795	2.26795	BCC * 0 up vs Healthy * 0	1.54332	3.33281	1.21E-08	3.12776	3.12776	BCC * 1 up vs Healthy * 0	2.12338	4.60723	34.6412	9.7436	14.8409	2.35984	4559.49	1
30	kegg_pathway_304	Autophagy - other	6.96E-09	2.30E-06	0.000806398	0.00161399	1.44838	1.44838	BCC * 0 up vs Healthy * 0	1.15083	1.82286	3.06E-11	2.20517	2.20517	BCC * 1 up vs Healthy * 0	1.74967	2.77925	34.0235	22.5387	19.5873	11.2826	7509.8	1
27	kegg_pathway_198	SNARE interactions in vesicular transport	7.88E-09	6.53E-09	0.00870947	0.000422423	1.48633	1.48633	BCC * 0 up vs Healthy * 0	1.19294	1.85187	4.20E-10	2.0355	2.0355	BCC * 1 up vs Healthy * 0	1.6315	2.53953	33.8282	34.2045	26.1083	6.90608	5558.78	1
26	kegg_pathway_110	Intestinal immune network for IgA production	1.11E-08	1.38E-13	0.0340782	0.00018044	1.71031	1.71031	BCC * 0 up vs Healthy * 0	1.29236	2.26341	2.92E-09	2.36359	2.36359	BCC * 1 up vs Healthy * 0	1.78293	3.13337	33.1691	56.1906	47.9248	4.5024	8368.84	1
28	kegg_pathway_78	Propanoate metabolism	1.31E-08	3.42E-08	7.93E-05	0.00609001	1.3874	1.3874	BCC * 0 up vs Healthy * 0	1.09818	1.75281	6.81E-12	2.29637	2.29637	BCC * 1 up vs Healthy * 0	1.81504	2.90534	32.7842	30.8753	22.6567	15.6889	6758.95	1
20	kegg_pathway_169	Butanoate metabolism	1.34E-08	1.69E-05	0.146342	4.58E-05	1.86382	1.86382	BCC * 0 up vs Healthy * 0	1.38323	2.51139	2.68E-08	2.35954	2.35954	BCC * 1 up vs Healthy * 0	1.74792	3.18518	32.9463	18.7315	61.8845	2.11399	5600.2	1
25	kegg_pathway_49	Antifolate resistance	1.81E-08	1.87E-13	0.170247	4.73E-05	1.72217	1.72217	BCC * 0 up vs Healthy * 0	1.3265	2.23587	4.36E-08	2.09281	2.09281	BCC * 1 up vs Healthy * 0	1.60939	2.72143	32.1978	55.6234	34.4875	1.88342	6714.21	1
38	kegg_pathway_242	Arachidonic acid metabolism	1.95E-08	2.07E-14	0.0205983	0.000386239	1.54681	1.54681	BCC * 0 up vs Healthy * 0	1.21612	1.96743	2.53E-09	2.09516	2.09516	BCC * 1 up vs Healthy * 0	1.6448	2.66884	31.8715	59.5965	26.5879	5.37144	13194.4	1
27	kegg_pathway_230	Aldosterone-regulated sodium reabsorption	2.22E-08	1.35E-08	0.00991353	0.000682214	1.44133	1.44133	BCC * 0 up vs Healthy * 0	1.16765	1.77916	1.25E-09	1.93783	1.93783	BCC * 1 up vs Healthy * 0	1.56784	2.39514	31.7524	32.7428	35.903	6.67347	5098.05	1
32	kegg_pathway_48	Fatty acid degradation	3.02E-08	7.97E-09	4.29E-05	0.0111309	1.35254	1.35254	BCC * 0 up vs Healthy * 0	1.07138	1.70749	9.09E-12	2.27643	2.27643	BCC * 1 up vs Healthy * 0	1.80062	2.87796	31.0684	33.7227	26.3422	16.8505	8777.09	1
27	kegg_pathway_215	Cocaine addiction	5.43E-08	5.34E-05	0.0050182	0.00168748	1.50053	1.50053	BCC * 0 up vs Healthy * 0	1.16519	1.93238	1.36E-09	2.20951	2.20951	BCC * 1 up vs Healthy * 0	1.71306	2.84984	29.9683	16.4512	42.8485	7.9046	7355.33	1
37	kegg_pathway_92	Drug metabolism - cytochrome P450	6.19E-08	0.000183373	0.102206	0.000185462	1.62627	1.62627	BCC * 0 up vs Healthy * 0	1.26079	2.0977	5.57E-08	2.03981	2.03981	BCC * 1 up vs Healthy * 0	1.57892	2.63524	29.5992	14.0638	30.0086	2.67403	14008.3	1
10	kegg_pathway_284	Sulfur metabolism	6.43E-08	3.74E-05	0.0265692	0.000536335	2.14021	2.14021	BCC * 0 up vs Healthy * 0	1.39414	3.28554	1.13E-08	3.59333	3.59333	BCC * 1 up vs Healthy * 0	2.33454	5.53086	30.3435	17.3783	14.0574	4.95455	2873.24	1
29	kegg_pathway_232	Ovarian steroidogenesis	8.47E-08	1.38E-09	0.797418	9.80E-06	1.77065	1.77065	BCC * 0 up vs Healthy * 0	1.37564	2.27909	3.11E-06	1.83421	1.83421	BCC * 1 up vs Healthy * 0	1.42281	2.36458	29.0571	37.2803	35.6557	0.0659192	8454.43	1
40	kegg_pathway_315	Nucleotide excision repair	1.09E-07	4.13E-09	0.00179311	0.0042757	1.31389	1.31389	BCC * 0 up vs Healthy * 0	1.08963	1.5843	9.00E-10	1.8069	1.8069	BCC * 1 up vs Healthy * 0	1.49677	2.18129	28.4632	34.94	17.8491	9.78221	8852.21	1
27	kegg_pathway_243	Alanine, aspartate and glutamate metabolism	2.00E-07	5.32E-07	0.0498331	0.000709191	1.54385	1.54385	BCC * 0 up vs Healthy * 0	1.20122	1.98423	5.93E-08	2.0186	2.0186	BCC * 1 up vs Healthy * 0	1.56818	2.59841	27.3814	25.4462	45.9703	3.85552	7240.2	1
42	kegg_pathway_165	Metabolism of xenobiotics by cytochrome P450	2.08E-07	5.05E-07	0.435861	6.29E-05	1.64768	1.64768	BCC * 0 up vs Healthy * 0	1.29074	2.10333	1.61E-06	1.82751	1.82751	BCC * 1 up vs Healthy * 0	1.42946	2.3364	27.1824	25.4383	29.737	0.607438	16612.9	1
20	kegg_pathway_86	Collecting duct acid secretion	2.09E-07	1.53E-09	0.0236595	0.00125896	1.58725	1.58725	BCC * 0 up vs Healthy * 0	1.19938	2.10057	2.59E-08	2.24229	2.24229	BCC * 1 up vs Healthy * 0	1.69143	2.97256	27.4159	37.3454	48.5558	5.13865	4944.34	1
41	kegg_pathway_77	Chemical carcinogenesis	2.18E-07	3.40E-06	0.283299	0.000123863	1.59597	1.59597	BCC * 0 up vs Healthy * 0	1.25754	2.02547	7.66E-07	1.8344	1.8344	BCC * 1 up vs Healthy * 0	1.44329	2.33148	27.0929	21.7246	32.3995	1.15193	15082.6	1
38	kegg_pathway_56	Endocrine and other factor-regulated calcium reabsorption	2.20E-07	2.53E-09	0.000353266	0.0122293	1.26052	1.26052	BCC * 0 up vs Healthy * 0	1.05178	1.5107	4.05E-10	1.7939	1.7939	BCC * 1 up vs Healthy * 0	1.49515	2.15233	27.0874	35.9333	34.8861	12.8211	7475.31	1
23	kegg_pathway_62	Glycine, serine and threonine metabolism	5.13E-07	0.000181054	0.204939	0.000314011	1.77509	1.77509	BCC * 0 up vs Healthy * 0	1.30016	2.42351	9.21E-07	2.20059	2.20059	BCC * 1 up vs Healthy * 0	1.60873	3.01021	25.5674	14.1308	36.5112	1.60905	8081.35	1
25	kegg_pathway_257	Base excision repair	5.47E-07	4.43E-07	0.00353041	0.00663499	1.41039	1.41039	BCC * 0 up vs Healthy * 0	1.10055	1.80747	8.51E-09	2.09286	2.09286	BCC * 1 up vs Healthy * 0	1.6306	2.68617	25.4144	25.8307	20.2544	8.55055	6062.87	1
20	kegg_pathway_224	Starch and sucrose metabolism	6.65E-07	0.00553587	0.00869051	0.00446673	1.50982	1.50982	BCC * 0 up vs Healthy * 0	1.13695	2.00497	2.55E-08	2.26552	2.26552	BCC * 1 up vs Healthy * 0	1.70304	3.01376	25.1073	7.73661	40.8058	6.91869	5066.48	1
34	kegg_pathway_115	Sphingolipid metabolism	7.33E-07	2.22E-11	0.00162715	0.0112027	1.32949	1.32949	BCC * 0 up vs Healthy * 0	1.06697	1.65662	5.30E-09	1.94021	1.94021	BCC * 1 up vs Healthy * 0	1.55499	2.42088	24.753	45.5072	29.0388	9.96788	8831.15	1
35	kegg_pathway_47	Bile secretion	1.42E-06	2.22E-07	0.688872	0.000101357	1.63793	1.63793	BCC * 0 up vs Healthy * 0	1.2778	2.09956	1.83E-05	1.72902	1.72902	BCC * 1 up vs Healthy * 0	1.3468	2.21971	23.446	27.0977	36.9196	0.160375	11924	1
15	kegg_pathway_3	Mannose type O-glycan biosynthesis	1.55E-06	0.0082198	0.524603	0.000171196	2.04217	2.04217	BCC * 0 up vs Healthy * 0	1.40945	2.95893	1.10E-05	2.32183	2.32183	BCC * 1 up vs Healthy * 0	1.59881	3.37182	23.5516	7.03073	42.4694	0.4053	4860.03	1
33	kegg_pathway_126	Steroid hormone biosynthesis	1.63E-06	1.15E-05	0.775809	8.63E-05	1.72119	1.72119	BCC * 0 up vs Healthy * 0	1.31327	2.25583	2.65E-05	1.79491	1.79491	BCC * 1 up vs Healthy * 0	1.36723	2.35636	23.1963	19.39	24.567	0.0811351	12578.1	1
23	kegg_pathway_178	beta-Alanine metabolism	2.07E-06	8.91E-08	0.00421172	0.0117362	1.42374	1.42374	BCC * 0 up vs Healthy * 0	1.08187	1.87364	3.64E-08	2.18555	2.18555	BCC * 1 up vs Healthy * 0	1.65795	2.88103	22.8156	29.0523	54.0051	8.23038	6285.26	1
25	kegg_pathway_221	Carbohydrate digestion and absorption	2.88E-06	2.16E-05	0.0123159	0.00799187	1.38234	1.38234	BCC * 0 up vs Healthy * 0	1.08841	1.75566	1.40E-07	1.9154	1.9154	BCC * 1 up vs Healthy * 0	1.5059	2.43626	22.1431	18.2119	44.4312	6.28714	5631.17	1
25	kegg_pathway_134	Tryptophan metabolism	3.34E-06	3.52E-09	0.0809843	0.00244742	1.49934	1.49934	BCC * 0 up vs Healthy * 0	1.15414	1.94779	1.28E-06	1.92266	1.92266	BCC * 1 up vs Healthy * 0	1.47762	2.50175	21.8517	35.4903	64.5101	3.05107	6746.42	1
22	kegg_pathway_173	African trypanosomiasis	3.36E-06	5.12E-08	0.0191506	0.00667065	1.50479	1.50479	BCC * 0 up vs Healthy * 0	1.12042	2.02102	2.56E-07	2.19287	2.19287	BCC * 1 up vs Healthy * 0	1.62978	2.9505	21.8758	30.1825	40.2716	5.50757	6633.09	1
14	kegg_pathway_162	Proximal tubule bicarbonate reclamation	4.08E-06	0.000177465	0.115879	0.00196253	1.80712	1.80712	BCC * 0 up vs Healthy * 0	1.24365	2.62587	2.43E-06	2.4883	2.4883	BCC * 1 up vs Healthy * 0	1.7085	3.624	21.644	14.2428	78.298	2.47969	4296.63	1
21	kegg_pathway_133	Tyrosine metabolism	4.12E-06	1.13E-05	0.00633709	0.0135019	1.48212	1.48212	BCC * 0 up vs Healthy * 0	1.0849	2.02478	1.05E-07	2.3582	2.3582	BCC * 1 up vs Healthy * 0	1.72287	3.22782	21.4838	19.5013	41.8417	7.48869	6760.22	1
11	kegg_pathway_176	Glycosaminoglycan biosynthesis - keratan sulfate	4.81E-06	0.00175222	0.195751	0.00128581	2.07322	2.07322	BCC * 0 up vs Healthy * 0	1.33217	3.2265	5.64E-06	2.83045	2.83045	BCC * 1 up vs Healthy * 0	1.81379	4.41697	21.4304	9.9115	30.2284	1.6788	3706.4	1
48	kegg_pathway_146	Insulin secretion	5.66E-06	3.38E-07	0.975874	0.000107393	1.41766	1.41766	BCC * 0 up vs Healthy * 0	1.18845	1.69107	0.00013468	1.41355	1.41355	BCC * 1 up vs Healthy * 0	1.18372	1.68799	20.7132	26.1994	39.5076	0.000914814	11325.2	1
17	kegg_pathway_135	One carbon pool by folate	6.39E-06	0.00153899	0.277149	0.00108297	1.63899	1.63899	BCC * 0 up vs Healthy * 0	1.21956	2.20267	1.17E-05	1.95209	1.95209	BCC * 1 up vs Healthy * 0	1.4499	2.62823	20.6857	10.1115	27.73	1.18287	3970.77	1
14	kegg_pathway_209	Other glycan degradation	6.57E-06	3.24E-05	0.0959799	0.00306896	1.7098	1.7098	BCC * 0 up vs Healthy * 0	1.1997	2.4368	2.91E-06	2.3573	2.3573	BCC * 1 up vs Healthy * 0	1.65042	3.36693	20.698	17.5535	12.8451	2.78028	3862.65	1
19	kegg_pathway_18	Pentose and glucuronate interconversions	8.37E-06	0.00649171	0.19426	0.00190291	1.756	1.756	BCC * 0 up vs Healthy * 0	1.23158	2.50372	8.78E-06	2.25625	2.25625	BCC * 1 up vs Healthy * 0	1.57898	3.22402	20.1196	7.44877	29.9068	1.68793	7149.73	1
17	kegg_pathway_34	Folate biosynthesis	1.09E-05	2.41E-08	0.0276156	0.00997062	1.61817	1.61817	BCC * 0 up vs Healthy * 0	1.12253	2.33263	1.13E-06	2.50995	2.50995	BCC * 1 up vs Healthy * 0	1.73726	3.62632	19.6273	31.8613	16.6072	4.87242	6077.99	1
11	kegg_pathway_177	Glycosaminoglycan biosynthesis - heparan sulfate / heparin	1.12E-05	0.000901181	0.242191	0.001758	1.86236	1.86236	BCC * 0 up vs Healthy * 0	1.26307	2.74601	1.54E-05	2.38426	2.38426	BCC * 1 up vs Healthy * 0	1.61316	3.52394	19.7329	11.1696	9.77709	1.37142	2856.74	1
37	kegg_pathway_127	Amyotrophic lateral sclerosis (ALS)	1.73E-05	8.75E-12	0.0621383	0.00778887	1.33282	1.33282	BCC * 0 up vs Healthy * 0	1.07876	1.64672	3.99E-06	1.65232	1.65232	BCC * 1 up vs Healthy * 0	1.33561	2.04412	18.5858	47.3303	40.6178	3.48453	9669.66	1
19	kegg_pathway_194	Terpenoid backbone biosynthesis	1.83E-05	2.11E-07	0.1181	0.00482531	1.49881	1.49881	BCC * 0 up vs Healthy * 0	1.1316	1.98518	9.01E-06	1.90373	1.90373	BCC * 1 up vs Healthy * 0	1.43484	2.52587	18.5926	27.4222	22.499	2.44777	4487.39	1
22	kegg_pathway_185	Biosynthesis of unsaturated fatty acids	2.27E-05	0.000156621	0.0332581	0.013383	1.37587	1.37587	BCC * 0 up vs Healthy * 0	1.06865	1.77141	2.66E-06	1.84447	1.84447	BCC * 1 up vs Healthy * 0	1.43039	2.37842	18.1361	14.4132	52.8018	4.54642	4868.42	1
15	kegg_pathway_163	Fat digestion and absorption	2.34E-05	4.74E-05	0.00378956	0.0389892	1.42839	1.42839	BCC * 0 up vs Healthy * 0	1.01824	2.00373	3.70E-07	2.43839	2.43839	BCC * 1 up vs Healthy * 0	1.73462	3.4277	18.1728	16.7877	20.1662	8.4466	4049.13	1
28	kegg_pathway_75	Circadian rhythm	3.56E-05	0.000120434	0.0015818	0.0668957	1.22497	1.22497	BCC * 0 up vs Healthy * 0	-1.01425	1.52193	2.57E-07	1.78065	1.78065	BCC * 1 up vs Healthy * 0	1.43129	2.21529	17.2262	14.8883	31.8096	10.0288	5826.88	1
10	kegg_pathway_246	Non-homologous end-joining	4.40E-05	0.000473157	0.169659	0.00580758	1.68525	1.68525	BCC * 0 up vs Healthy * 0	1.16409	2.43973	3.07E-05	2.22188	2.22188	BCC * 1 up vs Healthy * 0	1.53128	3.22394	17.0589	12.4193	47.3832	1.89266	2140.71	1
32	kegg_pathway_273	Retinol metabolism	5.35E-05	1.28E-06	0.43535	0.00253097	1.53027	1.53027	BCC * 0 up vs Healthy * 0	1.16134	2.01639	0.000131552	1.72046	1.72046	BCC * 1 up vs Healthy * 0	1.30347	2.27086	16.4276	23.6713	23.1541	0.608882	12299.5	1
16	kegg_pathway_156	Other types of O-glycan biosynthesis	6.51E-05	4.09E-06	0.0221693	0.0289015	1.41646	1.41646	BCC * 0 up vs Healthy * 0	1.0366	1.93553	4.86E-06	2.09052	2.09052	BCC * 1 up vs Healthy * 0	1.52695	2.8621	16.1585	21.5882	30.0213	5.25751	3922.33	1
14	kegg_pathway_144	Arginine biosynthesis	7.80E-05	4.26E-07	0.0437423	0.0217783	1.47261	1.47261	BCC * 0 up vs Healthy * 0	1.05823	2.04927	1.12E-05	2.11714	2.11714	BCC * 1 up vs Healthy * 0	1.5183	2.95218	15.8355	26.1775	66.2811	4.08458	3359.89	1
9	kegg_pathway_38	Taurine and hypotaurine metabolism	9.52E-05	0.00221144	0.0532425	0.021109	1.78584	1.78584	BCC * 0 up vs Healthy * 0	1.09147	2.92195	1.70E-05	2.99902	2.99902	BCC * 1 up vs Healthy * 0	1.8274	4.92183	15.5726	9.49915	53.9729	3.76058	3066.39	1
42	kegg_pathway_141	Cortisol synthesis and secretion	0.00011692	3.23E-05	0.160483	0.0115054	1.29938	1.29938	BCC * 0 up vs Healthy * 0	1.0606	1.59191	6.49E-05	1.51752	1.51752	BCC * 1 up vs Healthy * 0	1.23711	1.86148	14.9103	17.3684	46.7364	1.97137	11490	1
19	kegg_pathway_132	Mismatch repair	0.000142672	1.02E-05	0.0718787	0.0226378	1.40889	1.40889	BCC * 0 up vs Healthy * 0	1.04936	1.89159	3.21E-05	1.88063	1.88063	BCC * 1 up vs Healthy * 0	1.39819	2.52954	14.6117	19.7286	19.7818	3.24846	4931.57	1
8	kegg_pathway_220	Synthesis and degradation of ketone bodies	0.000172985	0.000401737	0.74445	0.002456	2.08977	2.08977	BCC * 0 up vs Healthy * 0	1.29959	3.36039	0.000812857	2.27312	2.27312	BCC * 1 up vs Healthy * 0	1.40949	3.66594	14.437	12.7885	54.5489	0.106435	2250.8	1
7	kegg_pathway_19	Riboflavin metabolism	0.000209883	0.000246558	0.707054	0.00304916	2.34859	2.34859	BCC * 0 up vs Healthy * 0	1.33836	4.12138	0.000857699	2.63418	2.63418	BCC * 1 up vs Healthy * 0	1.49592	4.63855	14.1036	13.7859	12.4288	0.141521	2409.67	1
29	kegg_pathway_179	ABC transporters	0.000293226	1.18E-07	0.173887	0.0185321	1.34037	1.34037	BCC * 0 up vs Healthy * 0	1.05044	1.71032	0.000159819	1.60547	1.60547	BCC * 1 up vs Healthy * 0	1.25631	2.05166	13.1915	28.4029	28.4837	1.85133	7882.11	1
12	kegg_pathway_117	Glycosphingolipid biosynthesis - globo and isoglobo series	0.000374247	9.34E-05	0.864886	0.00183202	1.97255	1.97255	BCC * 0 up vs Healthy * 0	1.28832	3.02016	0.00350879	1.89632	1.89632	BCC * 1 up vs Healthy * 0	1.2353	2.91108	12.835	15.5235	30.1287	0.0289844	4095.73	1
11	kegg_pathway_152	Glycosaminoglycan degradation	0.000409466	0.000221824	0.0145991	0.0870287	1.40368	1.40368	BCC * 0 up vs Healthy * 0	-1.05072	2.07027	2.04E-05	2.35527	2.35527	BCC * 1 up vs Healthy * 0	1.59311	3.48206	12.6785	13.8619	26.3989	6.01084	2860.75	1
11	kegg_pathway_278	Pantothenate and CoA biosynthesis	0.000439372	0.00052166	0.161233	0.0243923	1.59895	1.59895	BCC * 0 up vs Healthy * 0	1.06284	2.40548	0.000212944	2.18298	2.18298	BCC * 1 up vs Healthy * 0	1.44741	3.29237	12.543	12.2135	28.4646	1.96913	3160.15	1
6	kegg_pathway_206	Sulfur relay system	0.000470112	0.115231	0.113017	0.0316096	1.87357	1.87357	BCC * 0 up vs Healthy * 0	1.05736	3.31985	0.000159221	3.06803	3.06803	BCC * 1 up vs Healthy * 0	1.72537	5.45552	12.57	2.49884	14.8292	2.52977	1826.13	1
23	kegg_pathway_61	Hippo signaling pathway - multiple species	0.000566213	3.15E-05	0.00120279	0.229027	1.16661	1.16661	BCC * 0 up vs Healthy * 0	-1.10203	1.49985	3.92E-06	1.81868	1.81868	BCC * 1 up vs Healthy * 0	1.41242	2.3418	11.9657	17.498	33.6229	10.5504	5262.55	1
19	kegg_pathway_36	Mucin type O-glycan biosynthesis	0.000961818	1.84E-07	0.148378	0.0414712	1.41661	1.41661	BCC * 0 up vs Healthy * 0	1.01359	1.97987	0.000386321	1.84352	1.84352	BCC * 1 up vs Healthy * 0	1.31634	2.58185	10.9837	27.6996	29.6611	2.09301	6367.21	1
19	kegg_pathway_327	Glycosylphosphatidylinositol (GPI)-anchor biosynthesis	0.00120879	0.000428948	0.0296166	0.110973	1.28952	1.28952	BCC * 0 up vs Healthy * 0	-1.06029	1.7631	0.000105233	1.86829	1.86829	BCC * 1 up vs Healthy * 0	1.36382	2.55935	10.5547	12.5094	23.5546	4.74893	5559.31	1
3	kegg_pathway_151	D-Glutamine and D-glutamate metabolism	0.00165057	0.01232	0.490974	0.0196068	2.09201	2.09201	BCC * 0 up vs Healthy * 0	1.12786	3.88036	0.00253353	2.63344	2.63344	BCC * 1 up vs Healthy * 0	1.41437	4.90324	10.3671	6.45805	198.817	0.477318	520.482	1
20	kegg_pathway_116	Glycosphingolipid biosynthesis - lacto and neolacto series	0.00170552	2.59E-05	0.759061	0.0122892	1.54981	1.54981	BCC * 0 up vs Healthy * 0	1.10011	2.18333	0.00492568	1.64103	1.64103	BCC * 1 up vs Healthy * 0	1.16241	2.31673	9.90783	17.8992	20.3867	0.0941365	7396.96	1
14	kegg_pathway_17	Ascorbate and aldarate metabolism	0.00196647	0.221302	0.179264	0.0549799	1.47649	1.47649	BCC * 0 up vs Healthy * 0	-1.00837	2.19828	0.000898448	1.97504	1.97504	BCC * 1 up vs Healthy * 0	1.32331	2.94776	9.66992	1.49918	53.2118	1.80815	4874.25	1
15	kegg_pathway_97	2-Oxocarboxylic acid metabolism	0.00291892	5.39E-09	0.665157	0.0214161	1.47603	1.47603	BCC * 0 up vs Healthy * 0	1.05955	2.05622	0.00610103	1.59584	1.59584	BCC * 1 up vs Healthy * 0	1.14322	2.22767	8.92921	35.0366	22.9409	0.187501	3884.5	1
14	kegg_pathway_210	Vitamin digestion and absorption	0.00312799	0.00750909	0.122833	0.0905867	1.42488	1.42488	BCC * 0 up vs Healthy * 0	-1.05779	2.14759	0.000942337	2.01114	2.01114	BCC * 1 up vs Healthy * 0	1.33098	3.03888	8.80612	7.19821	15.0954	2.38789	5179.07	1
14	kegg_pathway_172	alpha-Linolenic acid metabolism	0.00343436	0.000274302	0.0215221	0.206489	1.24891	1.24891	BCC * 0 up vs Healthy * 0	-1.13079	1.76378	0.000233789	1.92473	1.92473	BCC * 1 up vs Healthy * 0	1.35998	2.724	8.63313	13.4047	22.3657	5.3132	3666.42	1
8	kegg_pathway_119	Ubiquinone and other terpenoid-quinone biosynthesis	0.00343467	0.174122	0.46979	0.0350329	1.62952	1.62952	BCC * 0 up vs Healthy * 0	1.0351	2.56531	0.00434938	1.94743	1.94743	BCC * 1 up vs Healthy * 0	1.23359	3.07436	8.68811	1.85521	6.28837	0.523696	2054.24	1
10	kegg_pathway_69	Phenylalanine metabolism	0.00460511	2.77E-06	0.0376768	0.192114	1.36639	1.36639	BCC * 0 up vs Healthy * 0	-1.17061	2.18557	0.000496047	2.3259	2.3259	BCC * 1 up vs Healthy * 0	1.44993	3.73109	8.11809	22.5999	46.1039	4.34792	3450.31	1
11	kegg_pathway_67	Primary bile acid biosynthesis	0.00720652	0.0797042	0.82182	0.0162305	1.68753	1.68753	BCC * 0 up vs Healthy * 0	1.10192	2.58434	0.0313848	1.60174	1.60174	BCC * 1 up vs Healthy * 0	1.04317	2.4594	7.28745	3.08492	51.2652	0.0507767	3441.66	1
13	kegg_pathway_149	Phototransduction	0.00872377	0.163085	0.852718	0.0199298	1.51086	1.51086	BCC * 0 up vs Healthy * 0	1.06764	2.13809	0.0341867	1.45882	1.45882	BCC * 1 up vs Healthy * 0	1.02866	2.06886	6.92992	1.95081	90.5889	0.0345	3196.52	1
11	kegg_pathway_164	Selenocompound metabolism	0.012536	0.000291256	0.683975	0.0565885	1.42935	1.42935	BCC * 0 up vs Healthy * 0	-1.01012	2.06371	0.0201461	1.55037	1.55037	BCC * 1 up vs Healthy * 0	1.07138	2.2435	6.28406	13.335	28.224	0.165901	2555.84	1
45	kegg_pathway_236	GnRH secretion	0.012672	7.27E-06	0.00819953	0.480132	1.07121	1.07121	BCC * 0 up vs Healthy * 0	-1.13004	1.29672	0.000458305	1.41063	1.41063	BCC * 1 up vs Healthy * 0	1.16395	1.70959	6.22652	20.2376	49.1268	7.00455	11678.7	1
3	kegg_pathway_199	Neomycin, kanamycin and gentamicin biosynthesis	0.0153395	0.408009	0.148834	0.191688	1.53987	1.53987	BCC * 0 up vs Healthy * 0	-1.24518	2.95258	0.00519602	2.56448	2.56448	BCC * 1 up vs Healthy * 0	1.33212	4.93692	6.04901	0.689426	205.177	2.11121	577.882	1
13	kegg_pathway_112	Linoleic acid metabolism	0.0185339	0.00402714	0.469793	0.10587	1.37928	1.37928	BCC * 0 up vs Healthy * 0	-1.07082	2.03715	0.0177866	1.60782	1.60782	BCC * 1 up vs Healthy * 0	1.08599	2.38039	5.57936	8.34434	21.2297	0.523214	4032.15	1
10	kegg_pathway_323	Nitrogen metabolism	0.0215	7.76E-06	0.456417	0.11905	1.41927	1.41927	BCC * 0 up vs Healthy * 0	-1.09472	2.20512	0.0195812	1.69647	1.69647	BCC * 1 up vs Healthy * 0	1.08893	2.64296	5.32685	20.5204	62.5767	0.555727	3036.57	1
37	kegg_pathway_227	Olfactory transduction	0.0258864	0.000131141	0.902741	0.0676514	1.23229	1.23229	BCC * 0 up vs Healthy * 0	-1.0153	1.54177	0.0517026	1.25079	1.25079	BCC * 1 up vs Healthy * 0	-1.00166	1.56708	4.97338	14.7011	80.2121	0.0149378	10852.9	1
3	kegg_pathway_107	Phenylalanine, tyrosine and tryptophan biosynthesis	0.0293875	0.000170711	0.965477	0.0669072	1.94373	1.94373	BCC * 0 up vs Healthy * 0	-1.04815	3.96001	0.0620127	1.97635	1.97635	BCC * 1 up vs Healthy * 0	-1.03538	4.04414	4.86036	15.0599	115.655	0.00188116	690.595	1
15	kegg_pathway_57	Nicotine addiction	0.0393396	0.211109	0.582526	0.0410548	0.642147	-1.55728	BCC * 0 down vs Healthy * 0	-2.38172	-1.01822	0.147247	0.729137	-1.37149	BCC * 1 down vs Healthy * 0	-2.10306	1.11807	4.2644	1.56709	15.0448	0.302491	6380.69	1
14	kegg_pathway_70	Steroid biosynthesis	0.0518757	1.09E-08	0.397812	0.229556	1.23776	1.23776	BCC * 0 up vs Healthy * 0	-1.14456	1.75353	0.0367594	1.45284	1.45284	BCC * 1 up vs Healthy * 0	1.02332	2.06265	3.79564	33.6504	36.1876	0.716006	3733.29	1
8	kegg_pathway_111	Thiamine metabolism	0.0519474	0.0357124	0.333751	0.255183	1.2807	1.2807	BCC * 0 up vs Healthy * 0	-1.19673	1.96286	0.0314956	1.60277	1.60277	BCC * 1 up vs Healthy * 0	1.04301	2.46295	3.80538	4.44773	54.7631	0.937075	1818.83	1
4	kegg_pathway_66	Vitamin B6 metabolism	0.0550204	0.622829	0.0405848	0.590412	1.26581	1.26581	BCC * 0 up vs Healthy * 0	-1.87272	3.00062	0.0071079	3.31688	3.31688	BCC * 1 up vs Healthy * 0	1.39182	7.90457	3.73557	0.242846	30.7419	4.26171	1826.69	1
13	kegg_pathway_64	Histidine metabolism	0.0827401	0.000258076	0.0701599	0.611982	1.10377	1.10377	BCC * 0 up vs Healthy * 0	-1.32764	1.61747	0.0154331	1.60895	1.60895	BCC * 1 up vs Healthy * 0	1.09538	2.36332	3.02166	13.535	43.4418	3.29255	3871.36	1
10	kegg_pathway_313	Glycosphingolipid biosynthesis - ganglio series	0.125014	0.00104894	0.0272405	0.902597	1.0256	1.0256	BCC * 0 up vs Healthy * 0	-1.46296	1.53881	0.0137965	1.67131	1.67131	BCC * 1 up vs Healthy * 0	1.11113	2.51392	2.36307	10.8956	8.62047	4.91088	2574.54	1
21	kegg_pathway_321	Taste transduction	0.188976	0.01728	0.51061	0.142525	1.29524	1.29524	BCC * 0 up vs Healthy * 0	-1.09115	1.83057	0.447213	1.14436	1.14436	BCC * 1 up vs Healthy * 0	-1.23765	1.62078	1.72833	5.6898	12.988	0.433179	8311.17	1
13	kegg_pathway_54	Fatty acid biosynthesis	0.201193	0.00796064	0.0686162	0.910279	1.02093	1.02093	BCC * 0 up vs Healthy * 0	-1.40531	1.46476	0.0410265	1.46037	1.46037	BCC * 1 up vs Healthy * 0	1.01562	2.09989	1.63776	7.09603	35.0342	3.32936	3454.55	1
6	kegg_pathway_41	Maturity onset diabetes of the young	0.403227	0.807797	0.716445	0.366249	1.29708	1.29708	BCC * 0 up vs Healthy * 0	-1.35786	2.28449	0.607854	1.16016	1.16016	BCC * 1 up vs Healthy * 0	-1.52342	2.05046	0.70113	0.0593087	82.7317	0.132232	1787.72	1
5	kegg_pathway_228	Phosphonate and phosphinate metabolism	0.418333	0.0632842	0.174999	0.96981	0.990817	-1.00927	BCC * 0 down vs Healthy * 0	-1.63111	1.60129	0.161067	1.41137	1.41137	BCC * 1 up vs Healthy * 0	-1.14847	2.2877	0.657686	3.48745	33.433	1.85259	888.894	1
