# Supplementary material for: Short Tandem Repeat (STR) Somatic Mutation in Non-Melanoma Skin Cancer (NMSC): Association with Transcriptomic Profile and Potential Implications for Therapy
Source: Cancers (Basel). 2025 May 15;17(10):1669. doi: 10.3390/cancers17101669 (PMC12110349; doi:10.3390/cancers17101669)
Supplement: Supplementary file 1 [file cancers-17-01669-s001.zip › Table S12_Geneset ANOVA_KEGG_interact_STR SYNE1.csv]

Table S12: Geneset ANOVA_KEGG_interact_STR SYNE1
# of genes	GO ID	GO Description	p-value(Tissue)	p-value(UACR_Baseline_Cat192)	p-value(Tissue * SYNE1_STR_BCC)	p-value(BCC * 0 vs. Healthy * 0)	Ratio(BCC * 0 vs. Healthy * 0)	Fold-Change(BCC * 0 vs. Healthy * 0)	Fold-Change(BCC * 0 vs. Healthy * 0) (Description)	Fold Change(BCC * 0 vs. Healthy * 0) 95% lower limit	Fold Change(BCC * 0 vs. Healthy * 0) 95% upper limit	p-value(BCC * 1 vs. Healthy * 0)	Ratio(BCC * 1 vs. Healthy * 0)	Fold-Change(BCC * 1 vs. Healthy * 0)	Fold-Change(BCC * 1 vs. Healthy * 0) (Description)	Fold Change(BCC * 1 vs. Healthy * 0) 95% lower limit	Fold Change(BCC * 1 vs. Healthy * 0) 95% upper limit	F(Tissue)	F(UACR_Baseline_Cat192)	F(Marker ID)	F(Tissue * SYNE1_STR_BCC)	SS(Error)	F(Error)
41	kegg_pathway_192	Hedgehog signaling pathway	5.01E-27	1.61E-05	0.00070922	4.05E-14	2.02084	2.02084	BCC * 0 up vs Healthy * 0	1.68634	2.4217	2.78E-26	2.85331	2.85331	BCC * 1 up vs Healthy * 0	2.35811	3.4525	120.029	18.708	28.5595	11.5076	9026.78	1
46	kegg_pathway_296	Basal cell carcinoma	2.61E-26	5.83E-07	0.000247206	3.81E-13	2.05169	2.05169	BCC * 0 up vs Healthy * 0	1.69208	2.48772	2.33E-26	3.05373	3.05373	BCC * 1 up vs Healthy * 0	2.49271	3.74102	116.093	25.1418	33.7269	13.4849	12890.4	1
44	kegg_pathway_238	Viral myocarditis	2.61E-25	6.52E-19	5.90E-06	4.05E-11	1.82107	1.82107	BCC * 0 up vs Healthy * 0	1.52571	2.17362	1.47E-27	2.86135	2.86135	BCC * 1 up vs Healthy * 0	2.37471	3.44772	111.399	80.6803	76.694	20.6428	9945.1	1
45	kegg_pathway_155	Pyrimidine metabolism	4.60E-23	8.44E-09	0.0171238	2.52E-13	2.17475	2.17475	BCC * 0 up vs Healthy * 0	1.76868	2.67405	6.54E-21	2.86935	2.86935	BCC * 1 up vs Healthy * 0	2.30797	3.56728	100.482	33.4806	33.1319	5.69397	14189.5	1
45	kegg_pathway_138	Vibrio cholerae infection	1.15E-22	3.33E-16	1.87E-06	2.86E-09	1.67426	1.67426	BCC * 0 up vs Healthy * 0	1.41345	1.98319	7.83E-26	2.63922	2.63922	BCC * 1 up vs Healthy * 0	2.20803	3.1546	98.5742	67.8342	55.9279	22.8693	9525.09	1
47	kegg_pathway_131	Glycolysis / Gluconeogenesis	4.19E-22	1.03E-10	0.00592171	4.56E-12	1.9332	1.9332	BCC * 0 up vs Healthy * 0	1.60563	2.32762	6.40E-21	2.57712	2.57712	BCC * 1 up vs Healthy * 0	2.11931	3.13382	95.7714	42.2277	59.0732	7.59088	12492.7	1
36	kegg_pathway_288	Amino sugar and nucleotide sugar metabolism	1.47E-21	2.96E-10	2.55E-06	8.40E-09	1.87478	1.87478	BCC * 0 up vs Healthy * 0	1.51544	2.31933	1.14E-24	3.29734	3.29734	BCC * 1 up vs Healthy * 0	2.63523	4.12581	93.8612	40.2516	31.5862	22.2999	9618.5	1
43	kegg_pathway_322	Proteasome	2.33E-19	8.67E-20	3.30E-07	4.54E-07	1.49974	1.49974	BCC * 0 up vs Healthy * 0	1.28187	1.75464	1.20E-23	2.35702	2.35702	BCC * 1 up vs Healthy * 0	1.99779	2.78083	82.8488	84.8995	18.2602	26.2655	7472.47	1
42	kegg_pathway_252	Complement and coagulation cascades	6.39E-19	4.63E-12	4.26E-05	3.71E-08	1.95021	1.95021	BCC * 0 up vs Healthy * 0	1.5388	2.47163	4.57E-21	3.36814	3.36814	BCC * 1 up vs Healthy * 0	2.62419	4.323	80.8096	48.5221	22.411	16.8403	16241.2	1
31	kegg_pathway_302	Various types of N-glycan biosynthesis	3.71E-17	1.49E-06	4.54E-05	3.05E-07	1.78	1.78	BCC * 0 up vs Healthy * 0	1.42887	2.21743	1.87E-19	2.95005	2.95005	BCC * 1 up vs Healthy * 0	2.34048	3.71838	72.9759	23.3785	25.8217	16.7468	7601.1	1
43	kegg_pathway_45	Glutathione metabolism	5.12E-17	5.69E-14	0.00104098	3.68E-08	1.8084	1.8084	BCC * 0 up vs Healthy * 0	1.46568	2.23125	8.37E-18	2.6653	2.6653	BCC * 1 up vs Healthy * 0	2.13609	3.32562	71.7338	57.4067	36.9826	10.7892	13389.4	1
34	kegg_pathway_277	Thyroid cancer	8.79E-17	6.91E-09	4.49E-05	5.09E-07	1.66053	1.66053	BCC * 0 up vs Healthy * 0	1.36344	2.02235	3.81E-19	2.61308	2.61308	BCC * 1 up vs Healthy * 0	2.1231	3.21613	71.0014	33.9792	49.3067	16.7561	7361.56	1
40	kegg_pathway_256	Valine, leucine and isoleucine degradation	9.89E-17	1.93E-10	4.58E-06	2.30E-06	1.58737	1.58737	BCC * 0 up vs Healthy * 0	1.3112	1.92172	3.86E-20	2.60137	2.60137	BCC * 1 up vs Healthy * 0	2.12696	3.1816	70.4884	41.0539	25.076	21.1486	9585.07	1
41	kegg_pathway_33	Regulation of lipolysis in adipocytes	1.13E-16	3.72E-08	4.40E-05	6.25E-07	1.71085	1.71085	BCC * 0 up vs Healthy * 0	1.38603	2.11179	4.40E-19	2.77774	2.77774	BCC * 1 up vs Healthy * 0	2.22521	3.46747	70.1716	30.5762	25.8374	16.7778	12220.2	1
43	kegg_pathway_29	Notch signaling pathway	1.52E-16	3.57E-06	5.29E-07	9.09E-06	1.44226	1.44226	BCC * 0 up vs Healthy * 0	1.22733	1.69484	7.05E-21	2.27674	2.27674	BCC * 1 up vs Healthy * 0	1.92082	2.6986	69.5033	21.6223	41.2726	25.3412	7897.43	1
26	kegg_pathway_325	Type I diabetes mellitus	1.97E-16	1.21E-13	0.00101168	7.08E-08	1.97837	1.97837	BCC * 0 up vs Healthy * 0	1.5459	2.53182	2.78E-17	3.12371	3.12371	BCC * 1 up vs Healthy * 0	2.40894	4.05056	69.8681	56.4601	88.8547	10.8663	6732.33	1
45	kegg_pathway_295	Legionellosis	2.70E-16	2.33E-20	0.000245363	3.11E-07	1.60801	1.60801	BCC * 0 up vs Healthy * 0	1.34125	1.92783	6.10E-18	2.33865	2.33865	BCC * 1 up vs Healthy * 0	1.93187	2.83107	68.2656	87.5313	76.2158	13.5002	10930.2	1
40	kegg_pathway_9	N-Glycan biosynthesis	5.64E-16	3.12E-10	5.32E-07	1.70E-05	1.55854	1.55854	BCC * 0 up vs Healthy * 0	1.27382	1.90692	2.45E-20	2.758	2.758	BCC * 1 up vs Healthy * 0	2.22999	3.41103	66.9094	40.0953	16.5515	25.3471	10677.5	1
27	kegg_pathway_129	Prion diseases	1.65E-15	1.28E-10	0.00381508	7.83E-08	2.08352	2.08352	BCC * 0 up vs Healthy * 0	1.59633	2.71941	8.58E-16	3.2151	3.2151	BCC * 1 up vs Healthy * 0	2.42852	4.25646	65.3364	42.1367	32.2697	8.40542	8467.2	1
36	kegg_pathway_30	Mineral absorption	6.09E-15	3.60E-08	0.000285212	1.52E-06	1.6797	1.6797	BCC * 0 up vs Healthy * 0	1.36063	2.0736	1.13E-16	2.58357	2.58357	BCC * 1 up vs Healthy * 0	2.06939	3.22552	62.1686	30.6765	58.8008	13.2286	9428.46	1
48	kegg_pathway_60	Lysine degradation	2.88E-14	9.51E-12	2.46E-05	1.72E-05	1.38382	1.38382	BCC * 0 up vs Healthy * 0	1.19363	1.60433	3.26E-17	1.96644	1.96644	BCC * 1 up vs Healthy * 0	1.68282	2.29786	58.6856	46.9915	66.4802	17.8792	8263.89	1
31	kegg_pathway_213	Homologous recombination	3.10E-14	2.12E-05	0.0508159	2.92E-08	1.80323	1.80323	BCC * 0 up vs Healthy * 0	1.46569	2.2185	3.71E-13	2.26417	2.26417	BCC * 1 up vs Healthy * 0	1.8201	2.81658	59.0247	18.213	24.0288	3.82158	6762.09	1
37	kegg_pathway_148	Inflammatory bowel disease (IBD)	4.19E-14	3.52E-16	0.00430096	5.35E-07	1.70694	1.70694	BCC * 0 up vs Healthy * 0	1.38596	2.10226	1.42E-14	2.38554	2.38554	BCC * 1 up vs Healthy * 0	1.91552	2.97088	58.1864	67.9926	58.229	8.17687	9738.6	1
45	kegg_pathway_214	VEGF signaling pathway	4.40E-14	7.12E-17	2.31E-05	2.20E-05	1.46584	1.46584	BCC * 0 up vs Healthy * 0	1.22895	1.7484	4.55E-17	2.23191	2.23191	BCC * 1 up vs Healthy * 0	1.85368	2.68731	57.8884	70.9913	33.6063	18.0111	10321.3	1
27	kegg_pathway_13	Citrate cycle (TCA cycle)	4.43E-14	9.54E-08	0.00137694	1.34E-06	1.79724	1.79724	BCC * 0 up vs Healthy * 0	1.41848	2.27714	3.92E-15	2.75303	2.75303	BCC * 1 up vs Healthy * 0	2.14555	3.5325	58.4908	28.8483	19.3931	10.2887	6684.9	1
33	kegg_pathway_225	Malaria	2.24E-13	1.53E-14	0.0220923	2.87E-07	1.96581	1.96581	BCC * 0 up vs Healthy * 0	1.5202	2.54204	5.10E-13	2.73701	2.73701	BCC * 1 up vs Healthy * 0	2.08773	3.58822	54.8896	60.3933	35.6475	5.25063	11791.9	1
41	kegg_pathway_104	Glycerolipid metabolism	2.92E-13	9.25E-12	0.0316143	2.35E-07	1.68458	1.68458	BCC * 0 up vs Healthy * 0	1.38329	2.05149	1.05E-12	2.13766	2.13766	BCC * 1 up vs Healthy * 0	1.73697	2.6308	54.1332	47.1453	31.8441	4.62703	10703.9	1
42	kegg_pathway_235	Cytosolic DNA-sensing pathway	8.69E-13	3.38E-11	0.0032782	4.11E-06	1.57361	1.57361	BCC * 0 up vs Healthy * 0	1.29815	1.90753	1.29E-13	2.16367	2.16367	BCC * 1 up vs Healthy * 0	1.76667	2.64988	51.9021	44.523	44.3521	8.67009	10713.2	1
26	kegg_pathway_87	Apoptosis - multiple species	1.20E-12	2.21E-08	0.00129113	9.27E-06	1.75745	1.75745	BCC * 0 up vs Healthy * 0	1.37097	2.25289	6.23E-14	2.75657	2.75657	BCC * 1 up vs Healthy * 0	2.12204	3.58084	51.7296	31.7838	31.7925	10.4107	6824.61	1
38	kegg_pathway_93	Basal transcription factors	1.39E-12	3.29E-07	5.27E-05	7.95E-05	1.45951	1.45951	BCC * 0 up vs Healthy * 0	1.21003	1.76041	2.44E-15	2.23711	2.23711	BCC * 1 up vs Healthy * 0	1.83625	2.72549	51.0298	26.3003	25.6983	16.4397	8318.52	1
21	kegg_pathway_63	Pentose phosphate pathway	1.42E-12	1.75E-05	0.00673817	2.58E-06	2.04059	2.04059	BCC * 0 up vs Healthy * 0	1.51812	2.74286	5.13E-13	3.2039	3.2039	BCC * 1 up vs Healthy * 0	2.34624	4.37508	51.6761	18.6591	43.5801	7.37728	6306.72	1
39	kegg_pathway_334	Arginine and proline metabolism	1.43E-12	4.81E-08	0.00031529	2.86E-05	1.58157	1.58157	BCC * 0 up vs Healthy * 0	1.27654	1.95948	1.49E-14	2.44271	2.44271	BCC * 1 up vs Healthy * 0	1.94918	3.06122	50.9515	30.0816	50.0448	13.0343	11449	1
45	kegg_pathway_118	Renin secretion	4.09E-12	7.08E-08	1.08E-05	0.000305335	1.40912	1.40912	BCC * 0 up vs Healthy * 0	1.17003	1.69706	1.45E-15	2.23462	2.23462	BCC * 1 up vs Healthy * 0	1.83714	2.7181	48.7248	29.2822	47.2071	19.4722	11483.7	1
27	kegg_pathway_305	Fructose and mannose metabolism	4.45E-12	7.64E-06	0.0456174	8.02E-07	1.89319	1.89319	BCC * 0 up vs Healthy * 0	1.47101	2.43654	1.65E-11	2.51409	2.51409	BCC * 1 up vs Healthy * 0	1.9273	3.27954	48.9946	20.2183	42.5897	4.00472	7598.19	1
35	kegg_pathway_171	Bladder cancer	5.23E-12	2.08E-12	0.0260995	1.73E-06	1.63189	1.63189	BCC * 0 up vs Healthy * 0	1.33606	1.99323	8.34E-12	2.09601	2.09601	BCC * 1 up vs Healthy * 0	1.69781	2.58761	48.416	50.2858	46.331	4.95971	8032.51	1
23	kegg_pathway_196	Protein export	5.41E-12	1.13E-09	0.000313125	5.33E-05	1.64168	1.64168	BCC * 0 up vs Healthy * 0	1.29183	2.08628	5.39E-14	2.67158	2.67158	BCC * 1 up vs Healthy * 0	2.07553	3.43882	48.7814	37.8422	25.4633	13.0874	4970.04	1
37	kegg_pathway_181	Vasopressin-regulated water reabsorption	5.52E-12	9.17E-07	2.93E-06	0.000610347	1.33812	1.33812	BCC * 0 up vs Healthy * 0	1.13304	1.58033	6.38E-16	2.07515	2.07515	BCC * 1 up vs Healthy * 0	1.74157	2.47263	48.2635	24.2962	56.1663	22.0287	6211.45	1
21	kegg_pathway_58	Graft-versus-host disease	6.53E-12	8.44E-15	0.0189068	2.50E-06	1.97154	1.97154	BCC * 0 up vs Healthy * 0	1.48846	2.6114	6.72E-12	2.85775	2.85775	BCC * 1 up vs Healthy * 0	2.12539	3.84247	48.5121	62.4316	80.1957	5.53108	5695.74	1
18	kegg_pathway_266	Galactose metabolism	9.10E-12	2.55E-05	0.00150273	2.40E-05	1.92612	1.92612	BCC * 0 up vs Healthy * 0	1.42308	2.60697	4.60E-13	3.31004	3.31004	BCC * 1 up vs Healthy * 0	2.40636	4.55309	48.0507	17.9519	31.1712	10.1516	4847.73	1
46	kegg_pathway_261	RIG-I-like receptor signaling pathway	1.22E-11	1.27E-10	1.02E-05	0.000527528	1.37593	1.37593	BCC * 0 up vs Healthy * 0	1.14899	1.6477	3.84E-15	2.15403	2.15403	BCC * 1 up vs Healthy * 0	1.78152	2.60443	46.5154	41.8157	49.2416	19.5764	11277.8	1
20	kegg_pathway_5	Autoimmune thyroid disease	1.24E-11	1.57E-08	9.69E-05	0.000156602	1.7565	1.7565	BCC * 0 up vs Healthy * 0	1.31284	2.35007	3.79E-14	3.33269	3.33269	BCC * 1 up vs Healthy * 0	2.4525	4.52876	47.249	32.6206	71.1968	15.3484	5540.63	1
31	kegg_pathway_125	Cholesterol metabolism	1.65E-11	1.29E-09	0.0079878	1.04E-05	1.69296	1.69296	BCC * 0 up vs Healthy * 0	1.34057	2.13798	4.71E-12	2.3985	2.3985	BCC * 1 up vs Healthy * 0	1.87574	3.06697	46.1862	37.38	32.228	7.05855	8574.81	1
19	kegg_pathway_319	Allograft rejection	4.02E-11	7.94E-13	0.00112715	6.81E-05	1.80129	1.80129	BCC * 0 up vs Healthy * 0	1.34989	2.40363	1.22E-12	3.05873	3.05873	BCC * 1 up vs Healthy * 0	2.25718	4.14492	44.8833	53.0652	79.0187	10.6858	4908.2	1
36	kegg_pathway_175	Type II diabetes mellitus	5.01E-11	2.65E-07	0.0410851	4.36E-06	1.67007	1.67007	BCC * 0 up vs Healthy * 0	1.34269	2.07727	9.87E-11	2.14582	2.14582	BCC * 1 up vs Healthy * 0	1.7052	2.70029	43.8287	26.7369	56.9687	4.17984	10113.2	1
25	kegg_pathway_76	Primary immunodeficiency	6.30E-11	7.90E-12	0.0739886	2.44E-06	2.01416	2.01416	BCC * 0 up vs Healthy * 0	1.50735	2.69138	2.83E-10	2.69499	2.69499	BCC * 1 up vs Healthy * 0	1.98589	3.6573	43.6529	47.9032	40.0912	3.1988	8593.11	1
30	kegg_pathway_6	Pyruvate metabolism	7.38E-11	6.50E-07	0.00130484	9.39E-05	1.5735	1.5735	BCC * 0 up vs Healthy * 0	1.25403	1.97436	2.23E-12	2.373	2.373	BCC * 1 up vs Healthy * 0	1.86842	3.01384	43.1759	25.0211	51.3324	10.3836	7592.32	1
48	kegg_pathway_301	Fatty acid metabolism	1.56E-10	5.65E-11	9.28E-07	0.00423231	1.30174	1.30174	BCC * 0 up vs Healthy * 0	1.08666	1.55939	5.87E-15	2.1453	2.1453	BCC * 1 up vs Healthy * 0	1.77365	2.59483	41.3986	43.4219	27.0693	24.2258	12328.9	1
21	kegg_pathway_231	Fatty acid elongation	1.90E-10	2.69E-06	0.0664549	5.48E-06	1.9268	1.9268	BCC * 0 up vs Healthy * 0	1.45421	2.55298	5.87E-10	2.57607	2.57607	BCC * 1 up vs Healthy * 0	1.91523	3.46493	41.5636	22.3211	38.1498	3.37708	5709.06	1
30	kegg_pathway_145	RNA polymerase	2.71E-10	1.97E-09	0.0120053	3.84E-05	1.62177	1.62177	BCC * 0 up vs Healthy * 0	1.2891	2.0403	8.18E-11	2.24342	2.24342	BCC * 1 up vs Healthy * 0	1.7615	2.85718	40.5459	36.5524	18.0637	6.32892	7769.62	1
44	kegg_pathway_85	Amphetamine addiction	2.73E-10	1.44E-07	0.0344821	1.53E-05	1.52753	1.52753	BCC * 0 up vs Healthy * 0	1.26117	1.85015	3.07E-10	1.91844	1.91844	BCC * 1 up vs Healthy * 0	1.56779	2.34751	40.3118	27.8922	48.8394	4.47744	11659.1	1
27	kegg_pathway_287	Porphyrin and chlorophyll metabolism	3.13E-10	0.00237685	0.0172837	3.02E-05	1.85284	1.85284	BCC * 0 up vs Healthy * 0	1.38804	2.47329	1.45E-10	2.72799	2.72799	BCC * 1 up vs Healthy * 0	2.01237	3.69809	40.3269	9.27598	25.2531	5.68448	9956.32	1
25	kegg_pathway_237	Glyoxylate and dicarboxylate metabolism	3.27E-10	9.05E-09	0.0272498	2.02E-05	1.75538	1.75538	BCC * 0 up vs Healthy * 0	1.35649	2.27158	2.68E-10	2.4178	2.4178	BCC * 1 up vs Healthy * 0	1.84283	3.17215	40.3004	33.5922	22.6135	4.88896	6797.08	1
39	kegg_pathway_44	Fanconi anemia pathway	5.76E-10	1.86E-09	0.00302677	0.000170988	1.48942	1.48942	BCC * 0 up vs Healthy * 0	1.21042	1.83273	3.21E-11	2.10541	2.10541	BCC * 1 up vs Healthy * 0	1.69218	2.61956	38.8796	36.5426	19.9	8.81829	10729.2	1
25	kegg_pathway_279	Nicotinate and nicotinamide metabolism	6.81E-10	3.59E-06	0.0795957	1.03E-05	1.83141	1.83141	BCC * 0 up vs Healthy * 0	1.401	2.39404	2.11E-09	2.38487	2.38487	BCC * 1 up vs Healthy * 0	1.79848	3.16245	38.8116	21.7103	39.3123	3.07927	7340.69	1
16	kegg_pathway_267	Renin-angiotensin system	8.00E-10	8.09E-08	0.128786	5.90E-06	2.2219	2.2219	BCC * 0 up vs Healthy * 0	1.57638	3.13174	4.99E-09	2.97836	2.97836	BCC * 1 up vs Healthy * 0	2.0747	4.27561	38.9032	29.4501	35.2792	2.31293	4920.7	1
36	kegg_pathway_123	Ferroptosis	1.43E-09	3.31E-12	0.0186506	7.19E-05	1.51642	1.51642	BCC * 0 up vs Healthy * 0	1.23518	1.86171	5.58E-10	1.98938	1.98938	BCC * 1 up vs Healthy * 0	1.60276	2.46925	37.1047	49.3169	33.5919	5.54628	8939.85	1
31	kegg_pathway_160	Ether lipid metabolism	1.47E-09	2.31E-09	0.00326133	0.000267063	1.53874	1.53874	BCC * 0 up vs Healthy * 0	1.22101	1.93915	8.10E-11	2.25689	2.25689	BCC * 1 up vs Healthy * 0	1.76889	2.87951	37.1179	36.216	17.3144	8.68822	8421.34	1
29	kegg_pathway_108	DNA replication	2.26E-09	7.87E-08	0.00270035	0.00037918	1.5553	1.5553	BCC * 0 up vs Healthy * 0	1.21965	1.98334	9.77E-11	2.34495	2.34495	BCC * 1 up vs Healthy * 0	1.81516	3.02937	36.295	29.2035	16.1122	9.03768	8140.26	1
30	kegg_pathway_304	Autophagy - other	2.74E-09	5.91E-06	0.000922756	0.000799021	1.47221	1.47221	BCC * 0 up vs Healthy * 0	1.17473	1.84502	3.96E-11	2.2433	2.2433	BCC * 1 up vs Healthy * 0	1.76856	2.84547	35.8882	20.6973	19.5833	11.0302	7511.34	1
28	kegg_pathway_78	Propanoate metabolism	2.97E-09	3.23E-07	2.08E-06	0.0107635	1.34694	1.34694	BCC * 0 up vs Healthy * 0	1.07151	1.69316	2.35E-13	2.48629	2.48629	BCC * 1 up vs Healthy * 0	1.95388	3.16379	35.7669	26.4206	22.7945	22.7494	6718.09	1
14	kegg_pathway_24	Glycosaminoglycan biosynthesis - chondroitin sulfate / dermatan sulfate	3.06E-09	0.00504091	0.0154283	0.000116102	2.1049	2.1049	BCC * 0 up vs Healthy * 0	1.44429	3.06768	9.25E-10	3.51763	3.51763	BCC * 1 up vs Healthy * 0	2.36558	5.23075	36.2789	7.92609	14.9326	5.90232	4531.49	1
27	kegg_pathway_198	SNARE interactions in vesicular transport	3.55E-09	2.33E-08	0.00517075	0.00031465	1.48792	1.48792	BCC * 0 up vs Healthy * 0	1.1992	1.84615	2.90E-10	2.08947	2.08947	BCC * 1 up vs Healthy * 0	1.66474	2.62257	35.4281	31.6581	26.1305	7.85005	5554.06	1
13	kegg_pathway_1	Asthma	4.45E-09	4.74E-12	0.00389388	0.000385983	2.02851	2.02851	BCC * 0 up vs Healthy * 0	1.37487	2.99291	2.94E-10	3.81921	3.81921	BCC * 1 up vs Healthy * 0	2.53534	5.7532	35.5904	50.0638	29.8404	8.40648	4163.38	1
33	kegg_pathway_48	Fatty acid degradation	5.38E-09	1.11E-08	7.91E-06	0.0089408	1.35174	1.35174	BCC * 0 up vs Healthy * 0	1.07849	1.69423	1.16E-12	2.38809	2.38809	BCC * 1 up vs Healthy * 0	1.8825	3.02946	34.4918	33.0541	31.9111	20.1152	9100.85	1
27	kegg_pathway_230	Aldosterone-regulated sodium reabsorption	7.47E-09	1.17E-07	0.000431908	0.00196464	1.38541	1.38541	BCC * 0 up vs Healthy * 0	1.12734	1.70257	4.92E-11	2.08513	2.08513	BCC * 1 up vs Healthy * 0	1.67813	2.59083	33.9357	28.4411	36.0901	12.4643	5071.61	1
25	kegg_pathway_49	Antifolate resistance	1.00E-08	1.43E-12	0.0429635	0.000106358	1.66108	1.66108	BCC * 0 up vs Healthy * 0	1.286	2.14556	8.14E-09	2.22289	2.22289	BCC * 1 up vs Healthy * 0	1.69759	2.91075	33.3878	51.4146	34.5624	4.10707	6699.66	1
27	kegg_pathway_215	Cocaine addiction	1.37E-08	0.00178164	0.0108314	0.000400996	1.56956	1.56956	BCC * 0 up vs Healthy * 0	1.22343	2.01361	2.09E-09	2.24345	2.24345	BCC * 1 up vs Healthy * 0	1.7256	2.9167	32.7144	9.80966	42.6803	6.51486	7407.84	1
35	kegg_pathway_23	Cysteine and methionine metabolism	1.43E-08	1.03E-10	0.334946	1.11E-05	1.64071	1.64071	BCC * 0 up vs Healthy * 0	1.31644	2.04485	2.32E-07	1.84867	1.84867	BCC * 1 up vs Healthy * 0	1.46596	2.33129	32.5219	42.3956	43.3633	0.930306	9735.09	1
19	kegg_pathway_169	Butanoate metabolism	1.64E-08	0.000486488	0.00704005	0.000577882	1.70335	1.70335	BCC * 0 up vs Healthy * 0	1.25871	2.30506	1.59E-09	2.69548	2.69548	BCC * 1 up vs Healthy * 0	1.95994	3.70706	32.56	12.2706	53.0294	7.30154	5397.29	1
28	kegg_pathway_243	Alanine, aspartate and glutamate metabolism	2.64E-08	1.41E-05	0.012718	0.000519446	1.54308	1.54308	BCC * 0 up vs Healthy * 0	1.20833	1.97055	4.37E-09	2.17406	2.17406	BCC * 1 up vs Healthy * 0	1.68035	2.81283	31.3917	19.0263	47.5622	6.2275	7676.57	1
38	kegg_pathway_242	Arachidonic acid metabolism	3.54E-08	1.08E-13	0.00570215	0.0010757	1.48054	1.48054	BCC * 0 up vs Healthy * 0	1.17054	1.87265	2.35E-09	2.13377	2.13377	BCC * 1 up vs Healthy * 0	1.66595	2.73295	30.6974	56.2278	25.6928	7.66338	13068	1
10	kegg_pathway_284	Sulfur metabolism	4.55E-08	4.58E-05	0.0781727	0.000133317	2.28712	2.28712	BCC * 0 up vs Healthy * 0	1.50029	3.4866	6.40E-08	3.47208	3.47208	BCC * 1 up vs Healthy * 0	2.22689	5.41353	31.0641	16.9809	13.9947	3.11818	2886.11	1
38	kegg_pathway_56	Endocrine and other factor-regulated calcium reabsorption	4.59E-08	7.31E-08	2.25E-07	0.0582632	1.18638	1.18638	BCC * 0 up vs Healthy * 0	-1.006	1.41595	7.00E-13	1.98942	1.98942	BCC * 1 up vs Healthy * 0	1.6512	2.39692	30.18	29.2627	35.2026	27.0436	7408.11	1
30	kegg_pathway_232	Ovarian steroidogenesis	4.74E-08	2.32E-09	0.0822558	0.000149281	1.60836	1.60836	BCC * 0 up vs Healthy * 0	1.25877	2.05503	6.75E-08	2.04353	2.04353	BCC * 1 up vs Healthy * 0	1.57856	2.64546	30.1998	36.2202	34.4527	3.02471	8854.31	1
40	kegg_pathway_315	Nucleotide excision repair	4.92E-08	1.27E-08	0.00226871	0.00221785	1.33243	1.33243	BCC * 0 up vs Healthy * 0	1.10882	1.60113	1.26E-09	1.82693	1.82693	BCC * 1 up vs Healthy * 0	1.50549	2.21701	30.0297	32.7121	17.8444	9.34778	8854.55	1
20	kegg_pathway_86	Collecting duct acid secretion	1.05E-07	6.32E-09	0.00962958	0.00133056	1.56952	1.56952	BCC * 0 up vs Healthy * 0	1.19247	2.0658	1.11E-08	2.34228	2.34228	BCC * 1 up vs Healthy * 0	1.75366	3.12847	28.7949	34.4622	48.65	6.73387	4934.76	1
25	kegg_pathway_178	beta-Alanine metabolism	1.19E-07	5.00E-07	0.343623	4.47E-05	1.74052	1.74052	BCC * 0 up vs Healthy * 0	1.33497	2.26926	1.21E-06	2.00443	2.00443	BCC * 1 up vs Healthy * 0	1.51577	2.65063	28.4372	25.5902	58.035	0.897702	7197.52	1
37	kegg_pathway_92	Drug metabolism - cytochrome P450	1.20E-07	0.000261366	0.122607	0.000177318	1.60906	1.60906	BCC * 0 up vs Healthy * 0	1.25536	2.06242	2.46E-07	1.99597	1.99597	BCC * 1 up vs Healthy * 0	1.53671	2.59247	28.2949	13.392	31.661	2.38636	13828.5	1
25	kegg_pathway_110	Intestinal immune network for IgA production	1.53E-07	5.49E-11	0.0438515	0.000544344	1.64505	1.64505	BCC * 0 up vs Healthy * 0	1.24134	2.18005	8.08E-08	2.26358	2.26358	BCC * 1 up vs Healthy * 0	1.68259	3.04519	27.9408	43.9331	45.7126	4.07235	8109.54	1
25	kegg_pathway_257	Base excision repair	2.20E-07	1.98E-06	0.00064653	0.00852263	1.38614	1.38614	BCC * 0 up vs Healthy * 0	1.08701	1.76759	1.67E-09	2.21173	2.21173	BCC * 1 up vs Healthy * 0	1.71206	2.85722	27.2199	22.8784	20.3164	11.7093	6044.34	1
41	kegg_pathway_165	Metabolism of xenobiotics by cytochrome P450	2.86E-07	4.83E-06	0.100075	0.000382383	1.55091	1.55091	BCC * 0 up vs Healthy * 0	1.21775	1.97522	3.77E-07	1.93956	1.93956	BCC * 1 up vs Healthy * 0	1.50337	2.5023	26.5544	21.0412	29.061	2.70734	16122.4	1
25	kegg_pathway_134	Tryptophan metabolism	3.03E-07	3.33E-06	0.0141534	0.00189557	1.49946	1.49946	BCC * 0 up vs Healthy * 0	1.16166	1.9355	4.11E-08	2.13289	2.13289	BCC * 1 up vs Healthy * 0	1.63001	2.79091	26.5861	21.8601	69.2006	6.03962	6664.45	1
20	kegg_pathway_224	Starch and sucrose metabolism	3.03E-07	0.0112248	0.00262413	0.00503136	1.48941	1.48941	BCC * 0 up vs Healthy * 0	1.12791	1.96679	8.07E-09	2.38581	2.38581	BCC * 1 up vs Healthy * 0	1.78011	3.19761	26.6723	6.4587	40.9143	9.10789	5053.06	1
35	kegg_pathway_47	Bile secretion	4.20E-07	3.08E-07	0.00280961	0.00592596	1.40831	1.40831	BCC * 0 up vs Healthy * 0	1.10372	1.79696	1.10E-08	2.12176	2.12176	BCC * 1 up vs Healthy * 0	1.64136	2.74275	25.8398	26.451	31.8496	8.95818	11924.4	1
41	kegg_pathway_77	Chemical carcinogenesis	4.41E-07	5.64E-06	0.252764	0.000173083	1.56219	1.56219	BCC * 0 up vs Healthy * 0	1.23816	1.97101	2.00E-06	1.81401	1.81401	BCC * 1 up vs Healthy * 0	1.42001	2.31733	25.7095	20.7385	34.0521	1.30886	14896.6	1
21	kegg_pathway_173	African trypanosomiasis	7.79E-07	2.30E-06	0.00193098	0.00949193	1.47128	1.47128	BCC * 0 up vs Healthy * 0	1.09922	1.96928	1.45E-08	2.44817	2.44817	BCC * 1 up vs Healthy * 0	1.80082	3.32822	24.7753	22.6296	43.2031	9.67374	6127.55	1
25	kegg_pathway_221	Carbohydrate digestion and absorption	1.15E-06	0.000107666	0.000521308	0.0203665	1.31917	1.31917	BCC * 0 up vs Healthy * 0	1.04397	1.66693	6.71E-09	2.08435	2.08435	BCC * 1 up vs Healthy * 0	1.62903	2.66692	23.9509	15.1153	44.6831	12.115	5599.43	1
35	kegg_pathway_115	Sphingolipid metabolism	1.17E-06	9.04E-11	0.00855447	0.0055173	1.3582	1.3582	BCC * 0 up vs Healthy * 0	1.09426	1.6858	8.07E-08	1.86982	1.86982	BCC * 1 up vs Healthy * 0	1.48918	2.34776	23.8278	42.6554	31.7244	6.9327	9374.32	1
23	kegg_pathway_133	Tyrosine metabolism	1.24E-06	1.40E-05	0.278343	0.000295995	1.7286	1.7286	BCC * 0 up vs Healthy * 0	1.2861	2.32334	5.20E-06	2.0698	2.0698	BCC * 1 up vs Healthy * 0	1.51583	2.82621	23.8243	19.0753	48.1346	1.17652	7566.06	1
18	kegg_pathway_34	Folate biosynthesis	1.66E-06	1.43E-07	0.00540013	0.00826292	1.60433	1.60433	BCC * 0 up vs Healthy * 0	1.13008	2.27761	7.51E-08	2.77791	2.77791	BCC * 1 up vs Healthy * 0	1.92047	4.01818	23.3312	28.2315	19.2346	7.78654	6497.38	1
14	kegg_pathway_3	Mannose type O-glycan biosynthesis	2.31E-06	0.0252677	0.785399	7.59E-05	2.15738	2.15738	BCC * 0 up vs Healthy * 0	1.477	3.15118	5.39E-05	2.28603	2.28603	BCC * 1 up vs Healthy * 0	1.53373	3.40734	22.7764	5.03187	37.7769	0.0742115	4585.28	1
11	kegg_pathway_176	Glycosaminoglycan biosynthesis - keratan sulfate	2.88E-06	0.00395469	0.0463117	0.0027927	1.93938	1.93938	BCC * 0 up vs Healthy * 0	1.25781	2.99026	1.08E-06	3.1506	3.1506	BCC * 1 up vs Healthy * 0	1.99666	4.97144	22.4628	8.39138	30.384	3.99234	3687.43	1
10	kegg_pathway_38	Taurine and hypotaurine metabolism	3.23E-06	0.00166514	0.442571	0.000276786	2.42659	2.42659	BCC * 0 up vs Healthy * 0	1.50893	3.90232	2.27E-05	2.97793	2.97793	BCC * 1 up vs Healthy * 0	1.80539	4.91201	22.2903	10.0198	43.0876	0.590761	3664.26	1
49	kegg_pathway_146	Insulin secretion	3.33E-06	6.07E-07	0.591612	0.000185262	1.38522	1.38522	BCC * 0 up vs Healthy * 0	1.16793	1.64294	4.00E-05	1.45837	1.45837	BCC * 1 up vs Healthy * 0	1.21845	1.74553	21.7413	25.0525	46.7413	0.287926	11469.5	1
13	kegg_pathway_162	Proximal tubule bicarbonate reclamation	3.87E-06	0.000170219	0.133936	0.00137169	1.87339	1.87339	BCC * 0 up vs Healthy * 0	1.27697	2.74839	4.71E-06	2.58712	2.58712	BCC * 1 up vs Healthy * 0	1.72775	3.87395	21.7826	14.338	66.9759	2.25317	4042.64	1
14	kegg_pathway_209	Other glycan degradation	4.16E-06	7.18E-05	0.0487215	0.00341357	1.68209	1.68209	BCC * 0 up vs Healthy * 0	1.18843	2.38083	1.53E-06	2.47225	2.47225	BCC * 1 up vs Healthy * 0	1.71459	3.56473	21.6092	15.9976	12.8702	3.90159	3855.12	1
32	kegg_pathway_126	Steroid hormone biosynthesis	4.92E-06	0.000128581	0.0959022	0.00227902	1.51854	1.51854	BCC * 0 up vs Healthy * 0	1.16147	1.98538	3.73E-06	1.95171	1.95171	BCC * 1 up vs Healthy * 0	1.47157	2.58851	21.0426	14.7506	25.2149	2.7764	12055.7	1
17	kegg_pathway_135	One carbon pool by folate	5.07E-06	0.00209301	0.262295	0.000802945	1.6445	1.6445	BCC * 0 up vs Healthy * 0	1.23039	2.19797	1.43E-05	1.97417	1.97417	BCC * 1 up vs Healthy * 0	1.45434	2.67979	21.1417	9.53788	27.733	1.25865	3970.34	1
19	kegg_pathway_18	Pentose and glucuronate interconversions	6.22E-06	0.00901718	0.163399	0.00155959	1.75589	1.75589	BCC * 0 up vs Healthy * 0	1.23969	2.48704	8.85E-06	2.30634	2.30634	BCC * 1 up vs Healthy * 0	1.59832	3.32798	20.7041	6.8539	29.9168	1.94618	7147.36	1
11	kegg_pathway_177	Glycosaminoglycan biosynthesis - heparan sulfate / heparin	6.47E-06	0.0025227	0.0338938	0.00560879	1.71234	1.71234	BCC * 0 up vs Healthy * 0	1.17126	2.50339	1.56E-06	2.6942	2.6942	BCC * 1 up vs Healthy * 0	1.80586	4.01953	20.8359	9.22798	9.84577	4.5278	2836.81	1
19	kegg_pathway_194	Terpenoid backbone biosynthesis	8.15E-06	2.19E-06	0.00204984	0.0289884	1.35799	1.35799	BCC * 0 up vs Healthy * 0	1.03193	1.78709	1.41E-07	2.18788	2.18788	BCC * 1 up vs Healthy * 0	1.63835	2.92174	20.1728	22.7631	22.7048	9.569	4446.71	1
36	kegg_pathway_127	Amyotrophic lateral sclerosis (ALS)	1.07E-05	2.67E-10	0.00785927	0.0183007	1.28656	1.28656	BCC * 0 up vs Healthy * 0	1.04365	1.586	5.58E-07	1.75932	1.75932	BCC * 1 up vs Healthy * 0	1.4113	2.19317	19.5199	40.4589	35.7047	7.08465	9301.24	1
15	kegg_pathway_163	Fat digestion and absorption	1.17E-05	0.000118793	0.00192145	0.0350028	1.42914	1.42914	BCC * 0 up vs Healthy * 0	1.02553	1.9916	1.93E-07	2.55332	2.55332	BCC * 1 up vs Healthy * 0	1.80004	3.62184	19.531	15.0048	20.2072	9.70714	4040.92	1
27	kegg_pathway_75	Circadian rhythm	1.18E-05	0.000171625	4.63E-05	0.118846	1.18199	1.18199	BCC * 0 up vs Healthy * 0	-1.04392	1.45847	1.08E-08	1.9158	1.9158	BCC * 1 up vs Healthy * 0	1.5353	2.39061	19.377	14.2159	27.3176	16.7289	5272.67	1
21	kegg_pathway_185	Biosynthesis of unsaturated fatty acids	1.30E-05	2.19E-05	0.0479125	0.00688685	1.41782	1.41782	BCC * 0 up vs Healthy * 0	1.10093	1.82592	3.95E-06	1.87862	1.87862	BCC * 1 up vs Healthy * 0	1.43917	2.45226	19.231	18.2151	33.1844	3.92428	4613.53	1
24	kegg_pathway_62	Glycine, serine and threonine metabolism	1.69E-05	3.69E-05	0.518029	0.000723127	1.67945	1.67945	BCC * 0 up vs Healthy * 0	1.24416	2.26702	0.000104396	1.87278	1.87278	BCC * 1 up vs Healthy * 0	1.36534	2.56882	18.7002	17.1827	34.2411	0.418117	8481.93	1
33	kegg_pathway_273	Retinol metabolism	2.16E-05	2.33E-06	0.0350215	0.0114652	1.4093	1.4093	BCC * 0 up vs Healthy * 0	1.0803	1.83849	4.38E-06	1.93152	1.93152	BCC * 1 up vs Healthy * 0	1.45974	2.55578	18.1739	22.4912	24.5097	4.4531	12612.2	1
43	kegg_pathway_141	Cortisol synthesis and secretion	2.48E-05	2.38E-05	0.0865553	0.00661277	1.31488	1.31488	BCC * 0 up vs Healthy * 0	1.07927	1.60193	1.28E-05	1.59048	1.59048	BCC * 1 up vs Healthy * 0	1.29179	1.95824	17.8741	17.9519	49.2201	2.94059	11824.8	1
10	kegg_pathway_246	Non-homologous end-joining	2.74E-05	0.00114468	0.0418714	0.0110733	1.60017	1.60017	BCC * 0 up vs Healthy * 0	1.11404	2.29844	6.82E-06	2.42193	2.42193	BCC * 1 up vs Healthy * 0	1.65386	3.54672	18.001	10.7295	47.6467	4.16666	2128.87	1
16	kegg_pathway_156	Other types of O-glycan biosynthesis	2.74E-05	2.81E-05	0.000398996	0.0896912	1.3018	1.3018	BCC * 0 up vs Healthy * 0	-1.04183	1.76558	1.30E-07	2.39302	2.39302	BCC * 1 up vs Healthy * 0	1.73596	3.2988	17.8452	17.7927	30.3592	12.6678	3878.66	1
14	kegg_pathway_144	Arginine biosynthesis	6.78E-05	3.22E-07	0.265181	0.00434276	1.60644	1.60644	BCC * 0 up vs Healthy * 0	1.16055	2.22365	0.000114115	1.96899	1.96899	BCC * 1 up vs Healthy * 0	1.39798	2.77323	16.1074	26.741	65.9537	1.24394	3376.57	1
30	kegg_pathway_179	ABC transporters	9.38E-05	6.40E-07	0.000378802	0.152349	1.18726	1.18726	BCC * 0 up vs Healthy * 0	-1.06555	1.50199	4.16E-07	1.90126	1.90126	BCC * 1 up vs Healthy * 0	1.48412	2.43565	15.3594	25.0506	28.267	12.7044	8150.72	1
19	kegg_pathway_132	Mismatch repair	9.89E-05	2.01E-05	0.0582729	0.0191896	1.41285	1.41285	BCC * 0 up vs Healthy * 0	1.05814	1.88647	2.83E-05	1.92217	1.92217	BCC * 1 up vs Healthy * 0	1.41753	2.60645	15.3175	18.4069	19.7907	3.59649	4929.37	1
22	kegg_pathway_61	Hippo signaling pathway - multiple species	0.00014223	1.41E-06	0.0017913	0.113309	1.21935	1.21935	BCC * 0 up vs Healthy * 0	-1.04837	1.55873	2.03E-06	1.87811	1.87811	BCC * 1 up vs Healthy * 0	1.45005	2.43252	14.5977	23.5812	24.9473	9.81054	4772.47	1
7	kegg_pathway_220	Synthesis and degradation of ketone bodies	0.000180763	0.00577859	0.0536863	0.0271483	1.7699	1.7699	BCC * 0 up vs Healthy * 0	1.06707	2.93566	4.67E-05	3.06453	3.06453	BCC * 1 up vs Healthy * 0	1.79834	5.22222	14.3989	7.73494	19.3748	3.75357	2025.16	1
17	kegg_pathway_36	Mucin type O-glycan biosynthesis	0.000198835	1.75E-05	0.100324	0.0198345	1.50472	1.50472	BCC * 0 up vs Healthy * 0	1.06717	2.12167	9.04E-05	2.06681	2.06681	BCC * 1 up vs Healthy * 0	1.43917	2.96819	13.9912	18.71	32.1016	2.7076	5569.66	1
7	kegg_pathway_19	Riboflavin metabolism	0.000203709	0.000282459	0.769045	0.00213274	2.38511	2.38511	BCC * 0 up vs Healthy * 0	1.37332	4.14234	0.00129314	2.61195	2.61195	BCC * 1 up vs Healthy * 0	1.46025	4.672	14.1626	13.5183	12.4264	0.0863799	2410.14	1
13	kegg_pathway_278	Pantothenate and CoA biosynthesis	0.000256055	0.000139076	0.759847	0.00263533	1.79785	1.79785	BCC * 0 up vs Healthy * 0	1.22781	2.63253	0.00151456	1.91944	1.91944	BCC * 1 up vs Healthy * 0	1.28443	2.86839	13.5502	14.7292	33.2949	0.0935379	4002.49	1
11	kegg_pathway_152	Glycosaminoglycan degradation	0.000279869	0.00033123	0.0261737	0.0524765	1.45901	1.45901	BCC * 0 up vs Healthy * 0	-1.00407	2.13736	3.50E-05	2.35259	2.35259	BCC * 1 up vs Healthy * 0	1.57351	3.5174	13.4121	13.0868	26.3388	4.97747	2867.28	1
12	kegg_pathway_117	Glycosphingolipid biosynthesis - globo and isoglobo series	0.000329579	0.000226648	0.517493	0.00569085	1.80536	1.80536	BCC * 0 up vs Healthy * 0	1.18866	2.74201	0.000987011	2.10142	2.10142	BCC * 1 up vs Healthy * 0	1.35305	3.2637	13.0794	13.8012	30.1528	0.419496	4092.47	1
6	kegg_pathway_206	Sulfur relay system	0.000486029	0.0799094	0.672823	0.00501879	2.25028	2.25028	BCC * 0 up vs Healthy * 0	1.28	3.95604	0.00195864	2.57161	2.57161	BCC * 1 up vs Healthy * 0	1.41937	4.65922	12.5046	3.09257	14.6872	0.178751	1843.78	1
3	kegg_pathway_151	D-Glutamine and D-glutamate metabolism	0.00102073	0.0285049	0.0518924	0.068817	1.74124	1.74124	BCC * 0 up vs Healthy * 0	-1.0444	3.16653	0.00023069	3.34788	3.34788	BCC * 1 up vs Healthy * 0	1.7831	6.28585	11.3384	4.91523	204.392	3.85562	506.285	1
20	kegg_pathway_116	Glycosphingolipid biosynthesis - lacto and neolacto series	0.0013633	8.18E-05	0.221552	0.035102	1.43534	1.43534	BCC * 0 up vs Healthy * 0	1.02563	2.0087	0.00106792	1.8081	1.8081	BCC * 1 up vs Healthy * 0	1.26902	2.57619	10.3258	15.6734	20.4217	1.49657	7384.29	1
14	kegg_pathway_17	Ascorbate and aldarate metabolism	0.00155093	0.2628	0.144038	0.0516645	1.47361	1.47361	BCC * 0 up vs Healthy * 0	-1.00281	2.17764	0.000769126	2.03059	2.03059	BCC * 1 up vs Healthy * 0	1.34574	3.06395	10.1144	1.25643	53.2427	2.14015	4871.43	1
15	kegg_pathway_172	alpha-Linolenic acid metabolism	0.00228073	4.28E-05	0.0761676	0.0941758	1.33032	1.33032	BCC * 0 up vs Healthy * 0	-1.05016	1.85853	0.000598892	1.85667	1.85667	BCC * 1 up vs Healthy * 0	1.30547	2.6406	9.38753	16.9885	22.1238	3.15551	4102.07	1
13	kegg_pathway_210	Vitamin digestion and absorption	0.00228702	0.0209368	0.486858	0.0234314	1.62088	1.62088	BCC * 0 up vs Healthy * 0	1.06774	2.46058	0.00406403	1.90777	1.90777	BCC * 1 up vs Healthy * 0	1.22902	2.96137	9.39468	5.36403	12.0478	0.484139	4795.46	1
11	kegg_pathway_69	Phenylalanine metabolism	0.00248823	4.77E-05	0.769192	0.0137096	1.75472	1.75472	BCC * 0 up vs Healthy * 0	1.12269	2.74255	0.00818146	1.88862	1.88862	BCC * 1 up vs Healthy * 0	1.17989	3.02307	9.2537	16.8647	49.7568	0.086207	3922.45	1
8	kegg_pathway_119	Ubiquinone and other terpenoid-quinone biosynthesis	0.00249096	0.280711	0.0846941	0.0922392	1.46356	1.46356	BCC * 0 up vs Healthy * 0	-1.06485	2.28094	0.000724797	2.2497	2.2497	BCC * 1 up vs Healthy * 0	1.40972	3.59018	9.29162	1.16753	6.33603	2.99069	2038.79	1
18	kegg_pathway_327	Glycosylphosphatidylinositol (GPI)-anchor biosynthesis	0.00341178	0.00021269	0.0193906	0.210049	1.21913	1.21913	BCC * 0 up vs Healthy * 0	-1.11843	1.66229	0.00028882	1.83314	1.83314	BCC * 1 up vs Healthy * 0	1.32235	2.54122	8.62912	13.8538	18.0222	5.49006	5086.99	1
12	kegg_pathway_149	Phototransduction	0.00426198	0.0948047	0.762093	0.00817556	1.60287	1.60287	BCC * 0 up vs Healthy * 0	1.13057	2.27248	0.0279879	1.51056	1.51056	BCC * 1 up vs Healthy * 0	1.04578	2.1819	8.24578	2.80169	67.862	0.0917497	2855.06	1
15	kegg_pathway_97	2-Oxocarboxylic acid metabolism	0.00685941	2.45E-08	0.343316	0.0679746	1.35223	1.35223	BCC * 0 up vs Healthy * 0	-1.0226	1.86985	0.00655377	1.60684	1.60684	BCC * 1 up vs Healthy * 0	1.14209	2.26072	7.35928	31.9274	16.5144	0.899404	3854.21	1
15	kegg_pathway_70	Steroid biosynthesis	0.00698709	2.76E-07	0.000647133	0.648499	1.08115	1.08115	BCC * 0 up vs Healthy * 0	-1.29429	1.51288	6.53E-05	2.06392	2.06392	BCC * 1 up vs Healthy * 0	1.44872	2.94037	7.32572	27.0092	33.9108	11.7562	4141.96	1
10	kegg_pathway_67	Primary bile acid biosynthesis	0.00719446	0.0207829	0.97736	0.0189064	1.70144	1.70144	BCC * 0 up vs Healthy * 0	1.09217	2.65058	0.0278285	1.68947	1.68947	BCC * 1 up vs Healthy * 0	1.05912	2.69499	7.29728	5.3868	42.1304	0.000806347	3190.44	1
46	kegg_pathway_236	GnRH secretion	0.00943711	5.14E-05	0.000297745	0.798962	1.02435	1.02435	BCC * 0 up vs Healthy * 0	-1.17486	1.23277	5.71E-05	1.49373	1.49373	BCC * 1 up vs Healthy * 0	1.22897	1.81552	6.75204	16.4734	53.4392	13.1336	11907	1
34	kegg_pathway_227	Olfactory transduction	0.0119724	0.000244921	0.329923	0.100481	1.21624	1.21624	BCC * 0 up vs Healthy * 0	-1.03861	1.53634	0.00997921	1.38224	1.38224	BCC * 1 up vs Healthy * 0	1.08068	1.76796	6.33159	13.5208	68.0134	0.949867	10341.7	1
14	kegg_pathway_112	Linoleic acid metabolism	0.0120887	0.00149617	0.156531	0.162051	1.30469	1.30469	BCC * 0 up vs Healthy * 0	-1.11312	1.89478	0.00506903	1.756	1.756	BCC * 1 up vs Healthy * 0	1.18528	2.60153	6.33824	10.1819	19.8157	2.01272	4447.24	1
11	kegg_pathway_164	Selenocompound metabolism	0.0122244	0.000321807	0.779238	0.0433801	1.45008	1.45008	BCC * 0 up vs Healthy * 0	1.01116	2.07953	0.0271542	1.5347	1.5347	BCC * 1 up vs Healthy * 0	1.04976	2.24365	6.32933	13.1425	28.2185	0.0786695	2556.34	1
3	kegg_pathway_199	Neomycin, kanamycin and gentamicin biosynthesis	0.0122511	0.474819	0.108752	0.191459	1.52663	1.52663	BCC * 0 up vs Healthy * 0	-1.23932	2.88835	0.003964	2.70915	2.70915	BCC * 1 up vs Healthy * 0	1.38398	5.30319	6.46856	0.513968	206.017	2.61099	575.526	1
14	kegg_pathway_57	Nicotine addiction	0.0233111	0.298984	0.85603	0.0618413	0.661446	-1.51184	BCC * 0 down vs Healthy * 0	-2.33311	1.02076	0.0497614	0.63285	-1.58015	BCC * 1 down vs Healthy * 0	-2.49569	-1.00048	5.17297	1.08069	13.6571	0.0329466	6012.94	1
14	kegg_pathway_64	Histidine metabolism	0.0237691	5.63E-05	0.0829078	0.314223	1.20716	1.20716	BCC * 0 up vs Healthy * 0	-1.19583	1.74259	0.00572075	1.72656	1.72656	BCC * 1 up vs Healthy * 0	1.17283	2.54171	5.13887	16.4688	46.4262	3.01754	4304.65	1
3	kegg_pathway_107	Phenylalanine, tyrosine and tryptophan biosynthesis	0.0304445	0.000161903	0.850046	0.047479	2.02657	2.02657	BCC * 0 up vs Healthy * 0	1.00801	4.07435	0.0911954	1.88266	1.88266	BCC * 1 up vs Healthy * 0	-1.10846	3.92883	4.7969	15.1726	115.687	0.0358981	690.4	1
9	kegg_pathway_323	Nitrogen metabolism	0.0319993	1.64E-06	0.802416	0.0458482	1.59797	1.59797	BCC * 0 up vs Healthy * 0	1.00873	2.53142	0.101857	1.49805	1.49805	BCC * 1 up vs Healthy * 0	-1.08377	2.43215	4.6339	23.7522	44.1555	0.062702	2778.97	1
8	kegg_pathway_111	Thiamine metabolism	0.0459011	0.0447383	0.278642	0.255664	1.27442	1.27442	BCC * 0 up vs Healthy * 0	-1.19297	1.93756	0.0273508	1.64412	1.64412	BCC * 1 up vs Healthy * 0	1.05749	2.55619	4.01596	4.05982	54.8035	1.17764	1817.49	1
9	kegg_pathway_313	Glycosphingolipid biosynthesis - ganglio series	0.0508493	0.00333642	0.21704	0.310084	1.23988	1.23988	BCC * 0 up vs Healthy * 0	-1.22257	1.87945	0.0244824	1.65421	1.65421	BCC * 1 up vs Healthy * 0	1.06731	2.56383	3.83842	8.7279	8.63518	1.52911	2271.96	1
22	kegg_pathway_321	Taste transduction	0.146578	0.104632	0.140839	0.655047	1.0773	1.0773	BCC * 0 up vs Healthy * 0	-1.28726	1.49396	0.0495417	1.41217	1.41217	BCC * 1 up vs Healthy * 0	1.00069	1.99284	2.11116	2.63882	19.0101	2.17259	8462.06	1
5	kegg_pathway_228	Phosphonate and phosphinate metabolism	0.372048	0.085573	0.107688	0.908419	0.972904	-1.02785	BCC * 0 down vs Healthy * 0	-1.645	1.55706	0.115348	1.48782	1.48782	BCC * 1 up vs Healthy * 0	-1.10304	2.4417	0.80037	2.9849	33.5574	2.61096	885.6	1
6	kegg_pathway_41	Maturity onset diabetes of the young	0.434996	0.978702	0.287387	0.206975	1.40744	1.40744	BCC * 0 up vs Healthy * 0	-1.2096	2.39607	0.931914	1.02463	1.02463	BCC * 1 up vs Healthy * 0	-1.70939	1.79464	0.611471	0.000714137	93.6052	1.1368	1639.75	1
13	kegg_pathway_54	Fatty acid biosynthesis	0.617794	0.017677	0.218249	0.805284	0.956658	-1.04531	BCC * 0 down vs Healthy * 0	-1.48769	1.36153	0.291602	1.22113	1.22113	BCC * 1 up vs Healthy * 0	-1.18766	1.771	0.249274	5.66323	37.7292	1.51945	3427.82	1
3	kegg_pathway_290	Valine, leucine and isoleucine biosynthesis	0.735226	0.340204	0.0719715	0.198074	1.69931	1.69931	BCC * 0 up vs Healthy * 0	-1.32435	3.82425	0.5036	0.748626	-1.33578	BCC * 1 down vs Healthy * 0	-3.13921	1.75934	0.1149	0.916943	15.9691	3.2954	931.388	1
