# Supplementary material for: Short Tandem Repeat (STR) Somatic Mutation in Non-Melanoma Skin Cancer (NMSC): Association with Transcriptomic Profile and Potential Implications for Therapy
Source: Cancers (Basel). 2025 May 15;17(10):1669. doi: 10.3390/cancers17101669 (PMC12110349; doi:10.3390/cancers17101669)
Supplement: Supplementary file 1 [file cancers-17-01669-s001.zip › Table S13_Geneset ANOVA_KEGG_interact_STR CSMD3.csv]

Table S13: Geneset ANOVA_KEGG_interact_STR CSMD3
# of genes	GO ID	GO Description	p-value(Tissue)	p-value(UACR_Baseline_Cat192)	p-value(Tissue * CSMD3_STR_BCC)	p-value(BCC * 0 vs. Healthy * 0)	Ratio(BCC * 0 vs. Healthy * 0)	Fold-Change(BCC * 0 vs. Healthy * 0)	Fold-Change(BCC * 0 vs. Healthy * 0) (Description)	Fold Change(BCC * 0 vs. Healthy * 0) 95% lower limit	Fold Change(BCC * 0 vs. Healthy * 0) 95% upper limit	p-value(BCC * 1 vs. Healthy * 0)	Ratio(BCC * 1 vs. Healthy * 0)	Fold-Change(BCC * 1 vs. Healthy * 0)	Fold-Change(BCC * 1 vs. Healthy * 0) (Description)	Fold Change(BCC * 1 vs. Healthy * 0) 95% lower limit	Fold Change(BCC * 1 vs. Healthy * 0) 95% upper limit	F(Tissue)	F(UACR_Baseline_Cat192)	F(Marker ID)	F(Tissue * CSMD3_STR_BCC)	SS(Error)	F(Error)
41	kegg_pathway_192	Hedgehog signaling pathway	9.06E-27	1.03E-06	0.0502799	1.97E-17	2.17598	2.17598	BCC * 0 up vs Healthy * 0	1.82199	2.59874	3.38E-22	2.65266	2.65266	BCC * 1 up vs Healthy * 0	2.18332	3.22288	118.77	24.0538	28.4298	3.83762	9067.95	1
45	kegg_pathway_296	Basal cell carcinoma	2.31E-25	6.47E-08	0.0105768	3.07E-15	2.16483	2.16483	BCC * 0 up vs Healthy * 0	1.78953	2.61885	2.17E-22	2.85718	2.85718	BCC * 1 up vs Healthy * 0	2.31877	3.5206	111.58	29.457	30.4021	6.54846	12564.7	1
44	kegg_pathway_238	Viral myocarditis	3.34E-25	7.11E-22	0.00278411	2.53E-14	1.97552	1.97552	BCC * 0 up vs Healthy * 0	1.66036	2.3505	3.49E-23	2.65718	2.65718	BCC * 1 up vs Healthy * 0	2.19606	3.21513	110.877	94.8293	76.2025	8.96855	10009.2	1
43	kegg_pathway_155	Pyrimidine metabolism	1.67E-22	2.57E-10	0.010885	2.65E-13	2.188	2.188	BCC * 0 up vs Healthy * 0	1.77636	2.69502	3.52E-20	2.96112	2.96112	BCC * 1 up vs Healthy * 0	2.35607	3.72154	97.9169	40.4487	25.6562	6.49781	13746.5	1
47	kegg_pathway_131	Glycolysis / Gluconeogenesis	1.76E-22	7.12E-12	0.0205297	1.11E-13	1.99588	1.99588	BCC * 0 up vs Healthy * 0	1.66516	2.39229	1.05E-19	2.5353	2.5353	BCC * 1 up vs Healthy * 0	2.07847	3.09254	97.5683	47.5864	60.2963	5.37517	12411.7	1
44	kegg_pathway_138	Vibrio cholerae infection	5.92E-22	9.98E-20	0.0100353	7.11E-13	1.85828	1.85828	BCC * 0 up vs Healthy * 0	1.57076	2.19844	8.20E-20	2.37832	2.37832	BCC * 1 up vs Healthy * 0	1.97793	2.85977	95.2105	84.5616	46.8845	6.64269	9362.81	1
35	kegg_pathway_288	Amino sugar and nucleotide sugar metabolism	6.03E-21	8.89E-12	0.000237853	1.89E-10	1.99281	1.99281	BCC * 0 up vs Healthy * 0	1.61403	2.46048	3.32E-21	3.10133	3.10133	BCC * 1 up vs Healthy * 0	2.46117	3.90799	90.9641	47.3417	31.6763	13.5742	9311.03	1
49	kegg_pathway_262	Staphylococcus aureus infection	1.01E-20	3.02E-31	0.122331	8.06E-14	2.22461	2.22461	BCC * 0 up vs Healthy * 0	1.80602	2.74021	6.31E-17	2.67274	2.67274	BCC * 1 up vs Healthy * 0	2.12654	3.35923	89.0801	139.874	62.9114	2.38923	17862.9	1
45	kegg_pathway_252	Complement and coagulation cascades	2.53E-20	4.12E-15	0.0271189	2.20E-12	2.20565	2.20565	BCC * 0 up vs Healthy * 0	1.77103	2.74692	7.30E-18	2.90796	2.90796	BCC * 1 up vs Healthy * 0	2.28593	3.69924	87.3588	62.7008	32.9932	4.89103	16694.2	1
43	kegg_pathway_322	Proteasome	1.24E-19	1.03E-22	3.99E-05	5.81E-09	1.58346	1.58346	BCC * 0 up vs Healthy * 0	1.35737	1.84722	5.01E-21	2.27271	2.27271	BCC * 1 up vs Healthy * 0	1.9194	2.69106	84.1637	98.9147	18.1651	16.9598	7511.61	1
38	kegg_pathway_256	Valine, leucine and isoleucine degradation	4.03E-17	1.05E-11	2.63E-05	2.18E-07	1.65633	1.65633	BCC * 0 up vs Healthy * 0	1.36957	2.00312	4.48E-19	2.61432	2.61432	BCC * 1 up vs Healthy * 0	2.12234	3.22033	72.4205	46.9407	26.1709	17.7729	8927.79	1
42	kegg_pathway_29	Notch signaling pathway	5.19E-17	1.20E-07	0.000673071	2.19E-08	1.57696	1.57696	BCC * 0 up vs Healthy * 0	1.34529	1.84852	1.81E-17	2.14632	2.14632	BCC * 1 up vs Healthy * 0	1.8031	2.55488	71.7384	28.2586	41.5397	11.6045	7621.13	1
31	kegg_pathway_302	Various types of N-glycan biosynthesis	5.27E-17	4.69E-08	0.0124726	1.01E-09	1.96907	1.96907	BCC * 0 up vs Healthy * 0	1.58657	2.44379	7.98E-16	2.67852	2.67852	BCC * 1 up vs Healthy * 0	2.1136	3.39442	72.2432	30.2051	25.611	6.26029	7663.66	1
34	kegg_pathway_277	Thyroid cancer	6.42E-17	1.95E-10	0.00161602	1.06E-08	1.76411	1.76411	BCC * 0 up vs Healthy * 0	1.45384	2.1406	6.31E-17	2.49835	2.49835	BCC * 1 up vs Healthy * 0	2.02079	3.08876	71.6543	41.1247	49.0694	9.98062	7397.16	1
42	kegg_pathway_45	Glutathione metabolism	6.47E-17	4.20E-16	0.0124577	1.27E-09	1.91786	1.91786	BCC * 0 up vs Healthy * 0	1.55578	2.3642	9.21E-16	2.58389	2.58389	BCC * 1 up vs Healthy * 0	2.0541	3.25032	71.2862	67.4498	31.8262	6.25772	13215.7	1
41	kegg_pathway_33	Regulation of lipolysis in adipocytes	1.97E-16	5.16E-10	0.0280045	9.44E-10	1.91355	1.91355	BCC * 0 up vs Healthy * 0	1.556	2.35326	7.29E-15	2.47939	2.47939	BCC * 1 up vs Healthy * 0	1.9762	3.11071	69.0315	39.0741	25.6553	4.83619	12306.9	1
40	kegg_pathway_9	N-Glycan biosynthesis	3.76E-16	2.87E-12	0.000122948	2.73E-07	1.68454	1.68454	BCC * 0 up vs Healthy * 0	1.38179	2.05363	1.44E-17	2.60078	2.60078	BCC * 1 up vs Healthy * 0	2.09288	3.23193	67.7451	49.5259	16.4467	14.8181	10745.5	1
29	kegg_pathway_129	Prion diseases	4.98E-16	8.03E-14	0.236532	4.50E-11	2.34149	2.34149	BCC * 0 up vs Healthy * 0	1.82163	3.00973	6.56E-13	2.77339	2.77339	BCC * 1 up vs Healthy * 0	2.10589	3.65247	67.6933	57.1562	41.8922	1.40256	9058.95	1
45	kegg_pathway_295	Legionellosis	5.76E-16	4.25E-23	0.00268922	2.78E-08	1.65709	1.65709	BCC * 0 up vs Healthy * 0	1.3875	1.97907	6.76E-16	2.24563	2.24563	BCC * 1 up vs Healthy * 0	1.84829	2.72839	66.7166	100.648	79.7245	9.03169	10928.2	1
26	kegg_pathway_325	Type I diabetes mellitus	6.48E-15	8.77E-19	0.075766	2.20E-09	2.10719	2.10719	BCC * 0 up vs Healthy * 0	1.65364	2.68512	5.14E-13	2.69288	2.69288	BCC * 1 up vs Healthy * 0	2.06433	3.51281	62.551	81.3156	83.8193	3.15963	6782.84	1
48	kegg_pathway_60	Lysine degradation	1.90E-14	1.20E-13	0.000981475	5.88E-07	1.4485	1.4485	BCC * 0 up vs Healthy * 0	1.25298	1.67451	3.59E-15	1.90241	1.90241	BCC * 1 up vs Healthy * 0	1.62273	2.23031	59.5278	55.7943	66.246	10.895	8293.1	1
27	kegg_pathway_13	Citrate cycle (TCA cycle)	2.14E-14	1.07E-08	0.00230272	2.70E-07	1.84302	1.84302	BCC * 0 up vs Healthy * 0	1.46173	2.32376	1.13E-14	2.75813	2.75813	BCC * 1 up vs Healthy * 0	2.13905	3.55638	59.9988	33.2088	19.3765	9.33453	6690.63	1
31	kegg_pathway_213	Homologous recombination	3.91E-14	3.97E-06	0.257866	9.40E-10	1.89327	1.89327	BCC * 0 up vs Healthy * 0	1.5453	2.3196	1.89E-11	2.15804	2.15804	BCC * 1 up vs Healthy * 0	1.72716	2.69641	58.545	21.468	23.9808	1.28133	6775.63	1
37	kegg_pathway_148	Inflammatory bowel disease (IBD)	5.60E-14	2.65E-17	0.0131466	9.81E-08	1.72634	1.72634	BCC * 0 up vs Healthy * 0	1.41347	2.10847	2.05E-13	2.29035	2.29035	BCC * 1 up vs Healthy * 0	1.83936	2.85193	57.5937	73.33	72.2328	6.16381	9363.39	1
46	kegg_pathway_214	VEGF signaling pathway	1.86E-13	5.90E-21	0.0657792	3.12E-08	1.63041	1.63041	BCC * 0 up vs Healthy * 0	1.37208	1.93737	5.27E-12	1.95366	1.95366	BCC * 1 up vs Healthy * 0	1.61693	2.36053	54.9438	90.3279	33.4141	3.38927	10778.7	1
41	kegg_pathway_104	Glycerolipid metabolism	2.15E-13	8.57E-13	0.0578932	4.04E-08	1.72035	1.72035	BCC * 0 up vs Healthy * 0	1.41846	2.0865	4.81E-12	2.11929	2.11929	BCC * 1 up vs Healthy * 0	1.71509	2.61875	54.7562	51.9503	31.8246	3.60166	10710.4	1
33	kegg_pathway_225	Malaria	2.56E-13	4.55E-16	0.148961	1.04E-08	2.0953	2.0953	BCC * 0 up vs Healthy * 0	1.62865	2.69565	2.63E-11	2.57759	2.57759	BCC * 1 up vs Healthy * 0	1.95532	3.3979	54.6142	67.6491	35.5642	2.08524	11819.5	1
21	kegg_pathway_63	Pentose phosphate pathway	7.09E-13	4.32E-06	0.00609736	9.36E-07	2.07249	2.07249	BCC * 0 up vs Healthy * 0	1.55154	2.76835	6.32E-13	3.26001	3.26001	BCC * 1 up vs Healthy * 0	2.3732	4.4782	53.1296	21.3906	43.5893	7.55879	6305.4	1
34	kegg_pathway_175	Type II diabetes mellitus	7.79E-13	8.42E-09	0.0137479	5.05E-07	1.74742	1.74742	BCC * 0 up vs Healthy * 0	1.40672	2.17063	1.77E-12	2.36978	2.36978	BCC * 1 up vs Healthy * 0	1.86815	3.0061	52.3113	33.5878	54.4736	6.08568	9298.58	1
38	kegg_pathway_30	Mineral absorption	8.23E-13	6.36E-10	0.0678204	8.03E-08	1.74222	1.74222	BCC * 0 up vs Healthy * 0	1.42364	2.1321	1.72E-11	2.1497	2.1497	BCC * 1 up vs Healthy * 0	1.72264	2.68263	52.0964	38.6939	66.914	3.33965	10074.7	1
42	kegg_pathway_235	Cytosolic DNA-sensing pathway	9.63E-13	9.04E-13	0.062371	1.02E-07	1.67248	1.67248	BCC * 0 up vs Healthy * 0	1.38492	2.01975	1.71E-11	2.04354	2.04354	BCC * 1 up vs Healthy * 0	1.6616	2.51328	51.696	51.8218	44.2188	3.47771	10745.4	1
37	kegg_pathway_93	Basal transcription factors	2.13E-12	4.04E-09	0.00352304	3.40E-06	1.55027	1.55027	BCC * 0 up vs Healthy * 0	1.28913	1.8643	7.74E-13	2.10734	2.10734	BCC * 1 up vs Healthy * 0	1.72139	2.57981	50.1902	35.0141	25.724	8.54144	7968.21	1
23	kegg_pathway_196	Protein export	2.47E-12	7.13E-11	0.00060431	1.29E-05	1.68987	1.68987	BCC * 0 up vs Healthy * 0	1.33627	2.13702	1.43E-13	2.67647	2.67647	BCC * 1 up vs Healthy * 0	2.06895	3.4624	50.4024	43.4804	25.43	11.8429	4976.53	1
25	kegg_pathway_87	Apoptosis - multiple species	2.96E-12	7.01E-10	0.076326	1.52E-07	1.94759	1.94759	BCC * 0 up vs Healthy * 0	1.52069	2.49432	5.51E-11	2.50048	2.50048	BCC * 1 up vs Healthy * 0	1.90624	3.27995	49.9198	38.7531	23.6973	3.14782	6533.97	1
27	kegg_pathway_305	Fructose and mannose metabolism	3.34E-12	2.02E-06	0.0725012	1.80E-07	1.93749	1.93749	BCC * 0 up vs Healthy * 0	1.51332	2.48055	5.59E-11	2.49494	2.49494	BCC * 1 up vs Healthy * 0	1.90273	3.27148	49.5794	22.8209	42.56	3.23165	7603.49	1
46	kegg_pathway_118	Renin secretion	3.65E-12	1.25E-09	0.0229201	8.32E-07	1.57604	1.57604	BCC * 0 up vs Healthy * 0	1.31583	1.8877	1.16E-11	1.99151	1.99151	BCC * 1 up vs Healthy * 0	1.63395	2.42732	48.9439	37.2627	53.6896	5.18305	11794.4	1
35	kegg_pathway_171	Bladder cancer	3.68E-12	1.77E-13	0.0444018	3.78E-07	1.66465	1.66465	BCC * 0 up vs Healthy * 0	1.36854	2.02482	2.92E-11	2.08345	2.08345	BCC * 1 up vs Healthy * 0	1.68072	2.58269	49.1284	55.3091	46.3016	4.04834	8037.61	1
27	kegg_pathway_76	Primary immunodeficiency	3.84E-12	1.27E-13	0.987275	5.95E-10	2.36002	2.36002	BCC * 0 up vs Healthy * 0	1.80215	3.09059	1.72E-08	2.35425	2.35425	BCC * 1 up vs Healthy * 0	1.75147	3.16447	49.2976	56.3114	43.9394	0.000254498	9058.11	1
36	kegg_pathway_181	Vasopressin-regulated water reabsorption	7.64E-12	6.45E-09	0.00417858	6.39E-06	1.46805	1.46805	BCC * 0 up vs Healthy * 0	1.24316	1.73363	2.70E-12	1.92626	1.92626	BCC * 1 up vs Healthy * 0	1.60517	2.31159	47.6258	34.0932	35.602	8.23023	6128.96	1
49	kegg_pathway_301	Fatty acid metabolism	8.85E-12	8.96E-13	2.40E-06	0.000556854	1.36321	1.36321	BCC * 0 up vs Healthy * 0	1.14349	1.62514	2.62E-15	2.18883	2.18883	BCC * 1 up vs Healthy * 0	1.80511	2.65411	47.1252	51.7281	30.0238	22.3755	12698	1
20	kegg_pathway_266	Galactose metabolism	9.16E-12	2.78E-05	0.00127623	1.59E-05	1.85012	1.85012	BCC * 0 up vs Healthy * 0	1.40095	2.44332	9.53E-13	3.08589	3.08589	BCC * 1 up vs Healthy * 0	2.27471	4.18636	47.8791	17.7671	53.4542	10.4492	5276.03	1
21	kegg_pathway_231	Fatty acid elongation	1.86E-11	4.71E-07	0.00194496	1.80E-05	1.81788	1.81788	BCC * 0 up vs Healthy * 0	1.38494	2.38615	2.65E-12	2.94123	2.94123	BCC * 1 up vs Healthy * 0	2.1826	3.96354	46.3429	25.7728	35.8867	9.66033	5566.55	1
31	kegg_pathway_125	Cholesterol metabolism	2.01E-11	5.74E-11	0.119938	3.13E-07	1.82215	1.82215	BCC * 0 up vs Healthy * 0	1.44938	2.2908	4.80E-10	2.2318	2.2318	BCC * 1 up vs Healthy * 0	1.73637	2.86859	45.7869	43.6602	32.1108	2.42139	8606.11	1
21	kegg_pathway_58	Graft-versus-host disease	2.39E-11	1.12E-17	0.217197	1.29E-07	2.11587	2.11587	BCC * 0 up vs Healthy * 0	1.60516	2.78907	1.48E-09	2.56925	2.56925	BCC * 1 up vs Healthy * 0	1.89774	3.47837	45.8279	76.547	76.0645	1.52504	5741.02	1
29	kegg_pathway_6	Pyruvate metabolism	3.22E-11	4.54E-08	0.00320325	1.82E-05	1.64287	1.64287	BCC * 0 up vs Healthy * 0	1.31008	2.0602	6.80E-12	2.40388	2.40388	BCC * 1 up vs Healthy * 0	1.87544	3.08121	44.8855	30.2956	41.2704	8.72351	7363.93	1
44	kegg_pathway_261	RIG-I-like receptor signaling pathway	5.31E-11	1.24E-12	0.0300403	3.50E-06	1.53891	1.53891	BCC * 0 up vs Healthy * 0	1.28324	1.84553	1.39E-10	1.9266	1.9266	BCC * 1 up vs Healthy * 0	1.57854	2.35141	43.5892	51.1422	36.067	4.71445	10938.9	1
21	kegg_pathway_5	Autoimmune thyroid disease	8.86E-11	2.40E-11	0.0432357	2.97E-06	1.97804	1.97804	BCC * 0 up vs Healthy * 0	1.48814	2.62921	3.45E-10	2.74554	2.74554	BCC * 1 up vs Healthy * 0	2.0095	3.75118	43.1318	45.8218	65.9482	4.0983	6092.73	1
28	kegg_pathway_287	Porphyrin and chlorophyll metabolism	9.68E-11	0.000320509	0.0227543	6.49E-06	1.89353	1.89353	BCC * 0 up vs Healthy * 0	1.43615	2.49658	1.60E-10	2.71129	2.71129	BCC * 1 up vs Healthy * 0	2.00214	3.67162	42.6795	13.0258	27.639	5.20121	10240	1
44	kegg_pathway_85	Amphetamine addiction	2.51E-10	2.01E-08	0.115795	1.95E-06	1.57912	1.57912	BCC * 0 up vs Healthy * 0	1.3089	1.90513	3.10E-09	1.86835	1.86835	BCC * 1 up vs Healthy * 0	1.52079	2.29534	40.4829	31.7694	48.7852	2.47569	11672	1
42	kegg_pathway_334	Arginine and proline metabolism	2.68E-10	2.55E-09	0.210409	8.33E-07	1.68667	1.68667	BCC * 0 up vs Healthy * 0	1.37087	2.07523	8.55E-09	1.95558	1.95558	BCC * 1 up vs Healthy * 0	1.55789	2.4548	40.3734	35.8811	49.6497	1.56978	12974.6	1
30	kegg_pathway_145	RNA polymerase	3.04E-10	1.11E-10	0.121412	2.01E-06	1.72967	1.72967	BCC * 0 up vs Healthy * 0	1.38103	2.16632	3.86E-09	2.10976	2.10976	BCC * 1 up vs Healthy * 0	1.64825	2.7005	40.3133	42.3398	18.0062	2.40234	7794.43	1
20	kegg_pathway_319	Allograft rejection	3.48E-10	6.09E-16	0.164427	1.35E-06	2.0138	2.0138	BCC * 0 up vs Healthy * 0	1.51859	2.67049	6.84E-09	2.51817	2.51817	BCC * 1 up vs Healthy * 0	1.84782	3.4317	40.3756	68.1396	72.833	1.9365	5434.06	1
39	kegg_pathway_44	Fanconi anemia pathway	6.18E-10	6.99E-11	0.061628	7.79E-06	1.59219	1.59219	BCC * 0 up vs Healthy * 0	1.29917	1.9513	2.51E-09	1.97731	1.97731	BCC * 1 up vs Healthy * 0	1.582	2.47141	38.7399	43.1071	19.834	3.49794	10764.9	1
16	kegg_pathway_267	Renin-angiotensin system	7.71E-10	1.80E-08	0.240719	1.26E-06	2.31078	2.31078	BCC * 0 up vs Healthy * 0	1.65094	3.23434	2.32E-08	2.8927	2.8927	BCC * 1 up vs Healthy * 0	2.00059	4.18262	38.9807	32.5055	35.229	1.37888	4927.72	1
26	kegg_pathway_237	Glyoxylate and dicarboxylate metabolism	9.92E-10	1.93E-08	0.157948	3.10E-06	1.82854	1.82854	BCC * 0 up vs Healthy * 0	1.42047	2.35383	1.42E-08	2.24038	2.24038	BCC * 1 up vs Healthy * 0	1.69843	2.95527	38.0223	32.0476	26.4437	1.99657	7363.17	1
14	kegg_pathway_1	Asthma	1.20E-09	1.33E-12	0.014885	4.18E-05	2.13901	2.13901	BCC * 0 up vs Healthy * 0	1.48991	3.07089	7.87E-10	3.5349	3.5349	BCC * 1 up vs Healthy * 0	2.37762	5.25548	38.2348	52.6051	44.1908	5.96618	4358.8	1
32	kegg_pathway_160	Ether lipid metabolism	1.33E-09	1.21E-10	0.175608	3.32E-06	1.7	1.7	BCC * 0 up vs Healthy * 0	1.36032	2.1245	2.10E-08	2.01905	2.01905	BCC * 1 up vs Healthy * 0	1.58117	2.57818	37.3067	42.1311	25.229	1.83639	8698.89	1
33	kegg_pathway_23	Cysteine and methionine metabolism	1.38E-09	5.53E-10	0.244333	2.05E-06	1.70805	1.70805	BCC * 0 up vs Healthy * 0	1.37046	2.12879	3.73E-08	1.97663	1.97663	BCC * 1 up vs Healthy * 0	1.55255	2.51653	37.2105	39.0484	38.3571	1.3566	9028.93	1
24	kegg_pathway_279	Nicotinate and nicotinamide metabolism	1.46E-09	6.09E-07	0.0299839	2.76E-05	1.78183	1.78183	BCC * 0 up vs Healthy * 0	1.36146	2.33201	2.00E-09	2.4857	2.4857	BCC * 1 up vs Healthy * 0	1.85049	3.33895	37.3022	25.2144	31.5922	4.72395	7120.71	1
36	kegg_pathway_123	Ferroptosis	1.70E-09	1.12E-13	0.186668	3.65E-06	1.61041	1.61041	BCC * 0 up vs Healthy * 0	1.31707	1.96908	2.79E-08	1.87341	1.87341	BCC * 1 up vs Healthy * 0	1.50267	2.33562	36.7493	56.217	33.5055	1.74534	8962.89	1
30	kegg_pathway_304	Autophagy - other	1.78E-09	7.14E-07	0.00453125	0.000152749	1.5347	1.5347	BCC * 0 up vs Healthy * 0	1.2301	1.91472	2.84E-10	2.19582	2.19582	BCC * 1 up vs Healthy * 0	1.72276	2.79877	36.7577	24.8351	19.5367	8.08745	7529.23	1
19	kegg_pathway_169	Butanoate metabolism	2.39E-09	0.000138022	0.000189281	0.00111632	1.63219	1.63219	BCC * 0 up vs Healthy * 0	1.21649	2.18995	2.04E-11	3.05672	3.05672	BCC * 1 up vs Healthy * 0	2.21437	4.2195	36.4838	14.6753	53.9855	14.0696	5317.99	1
14	kegg_pathway_24	Glycosaminoglycan biosynthesis - chondroitin sulfate / dermatan sulfate	2.58E-09	0.00177368	0.0498698	2.19E-05	2.23663	2.23663	BCC * 0 up vs Healthy * 0	1.54589	3.23602	6.06E-09	3.37977	3.37977	BCC * 1 up vs Healthy * 0	2.25404	5.06772	36.6386	9.86291	14.8798	3.8622	4547.57	1
33	kegg_pathway_48	Fatty acid degradation	3.07E-09	3.25E-10	0.000172701	0.00141186	1.43516	1.43516	BCC * 0 up vs Healthy * 0	1.14995	1.79111	2.14E-11	2.30814	2.30814	BCC * 1 up vs Healthy * 0	1.81025	2.94297	35.6164	40.1176	31.773	14.1862	9140.4	1
27	kegg_pathway_198	SNARE interactions in vesicular transport	3.24E-09	1.69E-09	0.0432326	3.26E-05	1.56794	1.56794	BCC * 0 up vs Healthy * 0	1.26899	1.9373	5.92E-09	2.00066	2.00066	BCC * 1 up vs Healthy * 0	1.58644	2.52305	35.6111	36.9194	26.0423	4.09571	5572.88	1
29	kegg_pathway_108	DNA replication	4.42E-09	1.94E-09	0.325261	2.87E-06	1.77253	1.77253	BCC * 0 up vs Healthy * 0	1.396	2.25062	1.45E-07	2.02629	2.02629	BCC * 1 up vs Healthy * 0	1.55943	2.63291	34.9492	36.6051	16.0034	0.968477	8195.6	1
27	kegg_pathway_78	Propanoate metabolism	1.03E-08	7.09E-09	0.00010948	0.00316958	1.41136	1.41136	BCC * 0 up vs Healthy * 0	1.12294	1.77385	4.56E-11	2.33928	2.33928	BCC * 1 up vs Healthy * 0	1.82055	3.00581	33.2823	34.0402	23.0709	15.0745	6508.38	1
27	kegg_pathway_215	Cocaine addiction	1.33E-08	0.000443557	0.077424	4.44E-05	1.66589	1.66589	BCC * 0 up vs Healthy * 0	1.30486	2.1268	3.81E-08	2.13004	2.13004	BCC * 1 up vs Healthy * 0	1.62948	2.78435	32.7777	12.414	42.55	3.12399	7430.52	1
25	kegg_pathway_49	Antifolate resistance	1.79E-08	3.21E-14	0.657255	1.87E-06	1.84676	1.84676	BCC * 0 up vs Healthy * 0	1.43679	2.37371	1.62E-06	1.96768	1.96768	BCC * 1 up vs Healthy * 0	1.49416	2.59126	32.2189	59.2858	34.4307	0.19699	6725.28	1
38	kegg_pathway_92	Drug metabolism - cytochrome P450	2.03E-08	0.000102621	0.00313621	0.000804449	1.50421	1.50421	BCC * 0 up vs Healthy * 0	1.18504	1.90935	1.55E-09	2.24815	2.24815	BCC * 1 up vs Healthy * 0	1.73076	2.9202	31.8	15.1662	33.3451	8.75383	14051	1
10	kegg_pathway_284	Sulfur metabolism	2.45E-08	2.26E-05	0.0282926	0.000151212	2.22878	2.22878	BCC * 0 up vs Healthy * 0	1.47635	3.36471	1.96E-08	3.73073	3.73073	BCC * 1 up vs Healthy * 0	2.37476	5.86093	32.3624	18.3785	14.0537	4.84466	2874.01	1
26	kegg_pathway_257	Base excision repair	3.42E-08	5.51E-08	0.015659	0.000348765	1.5399	1.5399	BCC * 0 up vs Healthy * 0	1.21604	1.95001	1.26E-08	2.13206	2.13206	BCC * 1 up vs Healthy * 0	1.64567	2.76222	30.9098	29.9585	20.1198	5.8596	6437.15	1
26	kegg_pathway_110	Intestinal immune network for IgA production	4.39E-08	6.81E-14	0.743362	2.71E-06	1.90646	1.90646	BCC * 0 up vs Healthy * 0	1.45765	2.49346	4.02E-06	2.00429	2.00429	BCC * 1 up vs Healthy * 0	1.49319	2.69033	30.4117	57.6574	48.4109	0.10725	8319.19	1
40	kegg_pathway_315	Nucleotide excision repair	4.60E-08	6.24E-10	0.0357566	0.000217547	1.40539	1.40539	BCC * 0 up vs Healthy * 0	1.17375	1.68274	3.94E-08	1.74344	1.74344	BCC * 1 up vs Healthy * 0	1.43095	2.12417	30.1633	38.7061	17.791	4.41597	8881.15	1
42	kegg_pathway_165	Metabolism of xenobiotics by cytochrome P450	4.91E-08	1.57E-06	0.0019575	0.00174301	1.45048	1.45048	BCC * 0 up vs Healthy * 0	1.14945	1.83035	2.15E-09	2.1875	2.1875	BCC * 1 up vs Healthy * 0	1.69496	2.82316	30.0182	23.2192	30.6229	9.61856	16334.4	1
38	kegg_pathway_242	Arachidonic acid metabolism	5.16E-08	1.13E-15	0.236043	2.82E-05	1.63805	1.63805	BCC * 0 up vs Healthy * 0	1.30089	2.0626	5.27E-07	1.91378	1.91378	BCC * 1 up vs Healthy * 0	1.48637	2.46408	29.9499	65.5479	25.5899	1.40516	13120.6	1
42	kegg_pathway_77	Chemical carcinogenesis	1.04E-07	1.80E-06	0.0215519	0.000550333	1.48473	1.48473	BCC * 0 up vs Healthy * 0	1.18683	1.85741	4.39E-08	1.99096	1.99096	BCC * 1 up vs Healthy * 0	1.5574	2.54522	28.5359	22.9589	35.7632	5.29127	15140.2	1
30	kegg_pathway_232	Ovarian steroidogenesis	1.09E-07	7.17E-11	0.791193	1.11E-06	1.82086	1.82086	BCC * 0 up vs Healthy * 0	1.43204	2.31524	2.94E-05	1.75609	1.75609	BCC * 1 up vs Healthy * 0	1.3494	2.28534	28.5452	43.2337	34.37	0.0701293	8875.63	1
27	kegg_pathway_243	Alanine, aspartate and glutamate metabolism	1.35E-07	1.64E-07	0.237359	5.36E-05	1.64684	1.64684	BCC * 0 up vs Healthy * 0	1.29366	2.09644	1.09E-06	1.93735	1.93735	BCC * 1 up vs Healthy * 0	1.48676	2.52449	28.166	27.7754	45.8683	1.39773	7256.3	1
22	kegg_pathway_224	Starch and sucrose metabolism	2.08E-07	0.0102003	0.00280166	0.00300205	1.47648	1.47648	BCC * 0 up vs Healthy * 0	1.14186	1.90917	1.12E-08	2.28885	2.28885	BCC * 1 up vs Healthy * 0	1.72667	3.03406	27.3846	6.62756	63.1881	8.98187	5455.36	1
19	kegg_pathway_86	Collecting duct acid secretion	2.71E-07	1.64E-10	0.114942	0.000206793	1.69129	1.69129	BCC * 0 up vs Healthy * 0	1.2825	2.23039	6.85E-07	2.16833	2.16833	BCC * 1 up vs Healthy * 0	1.60084	2.93701	26.9179	41.9724	32.1461	2.49051	4711.42	1
28	kegg_pathway_230	Aldosterone-regulated sodium reabsorption	2.72E-07	2.59E-08	0.0199983	0.00101483	1.40639	1.40639	BCC * 0 up vs Healthy * 0	1.14792	1.72305	9.16E-08	1.8411	1.8411	BCC * 1 up vs Healthy * 0	1.47352	2.30037	26.7582	31.4282	40.8692	5.42723	5524.35	1
26	kegg_pathway_134	Tryptophan metabolism	2.98E-07	1.87E-07	0.00142063	0.00526392	1.41989	1.41989	BCC * 0 up vs Healthy * 0	1.11023	1.81592	8.35E-09	2.22236	2.22236	BCC * 1 up vs Healthy * 0	1.69685	2.91063	26.6045	27.5284	70.4307	10.2325	6988.14	1
36	kegg_pathway_115	Sphingolipid metabolism	2.98E-07	6.25E-13	0.0622606	0.000424681	1.45121	1.45121	BCC * 0 up vs Healthy * 0	1.1801	1.78461	3.43E-07	1.80783	1.80783	BCC * 1 up vs Healthy * 0	1.44099	2.26805	26.5071	52.7039	36.1085	3.48141	9480.4	1
39	kegg_pathway_56	Endocrine and other factor-regulated calcium reabsorption	7.77E-07	2.03E-09	0.00228395	0.0069837	1.27126	1.27126	BCC * 0 up vs Healthy * 0	1.06793	1.51331	2.90E-08	1.72166	1.72166	BCC * 1 up vs Healthy * 0	1.42212	2.08428	24.6101	36.3619	38.383	9.33619	7904.95	1
22	kegg_pathway_173	African trypanosomiasis	8.85E-07	4.08E-08	0.002929	0.00641729	1.48255	1.48255	BCC * 0 up vs Healthy * 0	1.11728	1.96723	4.20E-08	2.39659	2.39659	BCC * 1 up vs Healthy * 0	1.7574	3.26825	24.5051	30.6381	40.4226	8.89986	6608.31	1
23	kegg_pathway_133	Tyrosine metabolism	1.12E-06	6.05E-06	0.322038	0.000152691	1.75221	1.75221	BCC * 0 up vs Healthy * 0	1.31177	2.34054	8.53E-06	2.06297	2.06297	BCC * 1 up vs Healthy * 0	1.50179	2.83384	24.0313	20.7079	48.1246	0.981685	7567.63	1
18	kegg_pathway_34	Folate biosynthesis	1.22E-06	1.75E-08	0.0165264	0.00274649	1.69178	1.69178	BCC * 0 up vs Healthy * 0	1.19995	2.38521	2.76E-07	2.70571	2.70571	BCC * 1 up vs Healthy * 0	1.85642	3.94353	23.9355	32.4747	19.1825	5.77244	6515.05	1
33	kegg_pathway_126	Steroid hormone biosynthesis	1.39E-06	2.73E-05	0.0185778	0.00283138	1.47994	1.47994	BCC * 0 up vs Healthy * 0	1.14442	1.91383	3.36E-07	2.08971	2.08971	BCC * 1 up vs Healthy * 0	1.57627	2.77039	23.5014	17.7168	26.9309	5.55427	12308.9	1
24	kegg_pathway_62	Glycine, serine and threonine metabolism	1.51E-06	9.93E-05	0.428377	0.000122279	1.78276	1.78276	BCC * 0 up vs Healthy * 0	1.32843	2.39246	1.69E-05	2.03567	2.03567	BCC * 1 up vs Healthy * 0	1.47436	2.81068	23.417	15.2747	33.7434	0.627741	8509.49	1
20	kegg_pathway_18	Pentose and glucuronate interconversions	1.56E-06	0.00281471	0.0234799	0.0025049	1.66311	1.66311	BCC * 0 up vs Healthy * 0	1.19649	2.31173	4.76E-07	2.54479	2.54479	BCC * 1 up vs Healthy * 0	1.77342	3.65168	23.4209	8.97828	32.6092	5.15196	7397.45	1
14	kegg_pathway_209	Other glycan degradation	2.88E-06	2.69E-05	0.0433426	0.00225327	1.70102	1.70102	BCC * 0 up vs Healthy * 0	1.21069	2.38992	1.52E-06	2.51633	2.51633	BCC * 1 up vs Healthy * 0	1.73307	3.65358	22.3398	17.9176	12.8746	4.10022	3853.79	1
14	kegg_pathway_3	Mannose type O-glycan biosynthesis	3.25E-06	0.0164151	0.703342	1.35E-05	2.29079	2.29079	BCC * 0 up vs Healthy * 0	1.58094	3.31937	0.000327291	2.1139	2.1139	BCC * 1 up vs Healthy * 0	1.40748	3.17488	22.1009	5.79207	37.7816	0.145164	4584.71	1
22	kegg_pathway_185	Biosynthesis of unsaturated fatty acids	3.56E-06	4.49E-05	0.00404522	0.011415	1.36332	1.36332	BCC * 0 up vs Healthy * 0	1.07248	1.73303	1.93E-07	2.02084	2.02084	BCC * 1 up vs Healthy * 0	1.55328	2.62915	21.7601	16.8167	49.9655	8.30613	4755.26	1
11	kegg_pathway_176	Glycosaminoglycan biosynthesis - keratan sulfate	3.67E-06	0.00114777	0.349264	0.000302225	2.19948	2.19948	BCC * 0 up vs Healthy * 0	1.43746	3.36546	2.33E-05	2.75867	2.75867	BCC * 1 up vs Healthy * 0	1.73028	4.39827	21.9775	10.7104	30.1746	0.877968	3713.01	1
34	kegg_pathway_273	Retinol metabolism	5.02E-06	3.71E-07	0.00192125	0.0196813	1.35442	1.35442	BCC * 0 up vs Healthy * 0	1.04971	1.74758	1.38E-07	2.12639	2.12639	BCC * 1 up vs Healthy * 0	1.6079	2.81207	20.9938	26.0904	26.0072	9.66014	12840.3	1
11	kegg_pathway_177	Glycosaminoglycan biosynthesis - heparan sulfate / heparin	5.52E-06	0.000953742	0.0789894	0.00203559	1.80035	1.80035	BCC * 0 up vs Healthy * 0	1.24062	2.61262	4.96E-06	2.61329	2.61329	BCC * 1 up vs Healthy * 0	1.73714	3.93135	21.1543	11.0618	9.81469	3.09969	2845.79	1
16	kegg_pathway_135	One carbon pool by folate	6.20E-06	0.00508057	0.38738	0.00038978	1.67943	1.67943	BCC * 0 up vs Healthy * 0	1.26228	2.23442	4.06E-05	1.93275	1.93275	BCC * 1 up vs Healthy * 0	1.41314	2.64343	20.7629	7.904	20.1369	0.748151	3553.43	1
19	kegg_pathway_194	Terpenoid backbone biosynthesis	6.89E-06	2.28E-07	0.0187305	0.00693225	1.45015	1.45015	BCC * 0 up vs Healthy * 0	1.10758	1.89867	1.37E-06	2.08115	2.08115	BCC * 1 up vs Healthy * 0	1.54865	2.79677	20.5025	27.2648	22.5886	5.54981	4469.58	1
36	kegg_pathway_47	Bile secretion	7.75E-06	3.40E-07	0.647563	0.000197127	1.56676	1.56676	BCC * 0 up vs Healthy * 0	1.2374	1.98379	0.000114143	1.66606	1.66606	BCC * 1 up vs Healthy * 0	1.28614	2.1582	20.1413	26.2497	36.9549	0.209072	12346.4	1
45	kegg_pathway_141	Cortisol synthesis and secretion	8.09E-06	4.67E-05	0.221395	0.00100925	1.37384	1.37384	BCC * 0 up vs Healthy * 0	1.13707	1.6599	2.26E-05	1.56735	1.56735	BCC * 1 up vs Healthy * 0	1.27373	1.92865	20.0298	16.6568	57.6987	1.49632	12401.3	1
36	kegg_pathway_127	Amyotrophic lateral sclerosis (ALS)	1.08E-05	1.13E-11	0.0933103	0.00288087	1.3664	1.3664	BCC * 0 up vs Healthy * 0	1.11298	1.67751	1.00E-05	1.66253	1.66253	BCC * 1 up vs Healthy * 0	1.3276	2.08196	19.4961	46.8259	35.6018	2.81997	9328.12	1
15	kegg_pathway_163	Fat digestion and absorption	1.12E-05	1.68E-05	0.0301809	0.00665896	1.57182	1.57182	BCC * 0 up vs Healthy * 0	1.13434	2.17802	3.28E-06	2.3522	2.3522	BCC * 1 up vs Healthy * 0	1.64482	3.36379	19.6273	18.8182	20.0451	4.72091	4073.59	1
28	kegg_pathway_75	Circadian rhythm	1.17E-05	9.79E-06	0.0454791	0.00531788	1.34273	1.34273	BCC * 0 up vs Healthy * 0	1.0916	1.65165	5.02E-06	1.70023	1.70023	BCC * 1 up vs Healthy * 0	1.35483	2.13368	19.3745	19.729	28.6679	4.00953	5743.74	1
28	kegg_pathway_221	Carbohydrate digestion and absorption	1.32E-05	0.000122729	0.00510753	0.0204416	1.29612	1.29612	BCC * 0 up vs Healthy * 0	1.04097	1.61382	7.55E-07	1.83958	1.83958	BCC * 1 up vs Healthy * 0	1.44646	2.33955	19.1523	14.8522	69.3049	7.87132	6438.07	1
24	kegg_pathway_178	beta-Alanine metabolism	2.26E-05	3.73E-09	0.342732	0.00117944	1.54306	1.54306	BCC * 0 up vs Healthy * 0	1.18783	2.00454	8.96E-05	1.77739	1.77739	BCC * 1 up vs Healthy * 0	1.33403	2.36809	18.1337	35.401	57.4864	0.901056	6732.24	1
16	kegg_pathway_156	Other types of O-glycan biosynthesis	2.27E-05	3.03E-06	0.00676213	0.0232969	1.41457	1.41457	BCC * 0 up vs Healthy * 0	1.04846	1.90852	1.62E-06	2.24732	2.24732	BCC * 1 up vs Healthy * 0	1.61815	3.12113	18.209	22.1817	30.1182	7.38212	3909.71	1
10	kegg_pathway_246	Non-homologous end-joining	2.85E-05	0.000344051	0.189183	0.00263248	1.72869	1.72869	BCC * 0 up vs Healthy * 0	1.21145	2.46677	5.01E-05	2.25483	2.25483	BCC * 1 up vs Healthy * 0	1.52677	3.33008	17.9176	13.034	47.3644	1.72975	2141.56	1
9	kegg_pathway_38	Taurine and hypotaurine metabolism	5.51E-05	0.00143375	0.0909054	0.0077143	1.90655	1.90655	BCC * 0 up vs Healthy * 0	1.18727	3.06159	3.81E-05	3.00824	3.00824	BCC * 1 up vs Healthy * 0	1.78948	5.05706	16.6541	10.3185	53.8434	2.87339	3073.76	1
14	kegg_pathway_144	Arginine biosynthesis	7.48E-05	8.00E-08	0.574289	0.00130614	1.68868	1.68868	BCC * 0 up vs Healthy * 0	1.22802	2.32214	0.000468807	1.86969	1.86969	BCC * 1 up vs Healthy * 0	1.31842	2.65145	15.9156	29.5703	65.8467	0.315922	3382.05	1
19	kegg_pathway_132	Mismatch repair	9.05E-05	5.09E-06	0.147918	0.00734771	1.47383	1.47383	BCC * 0 up vs Healthy * 0	1.11025	1.95649	9.40E-05	1.86142	1.86142	BCC * 1 up vs Healthy * 0	1.36434	2.53961	15.4884	21.0992	19.7526	2.09777	4938.87	1
12	kegg_pathway_278	Pantothenate and CoA biosynthesis	0.000100472	0.000350493	0.165004	0.00700995	1.66058	1.66058	BCC * 0 up vs Healthy * 0	1.14931	2.3993	0.00011622	2.22129	2.22129	BCC * 1 up vs Healthy * 0	1.48364	3.32568	15.3802	12.961	51.0035	1.93354	3311.14	1
22	kegg_pathway_61	Hippo signaling pathway - multiple species	0.000127485	1.22E-07	0.0247573	0.0308138	1.30422	1.30422	BCC * 0 up vs Healthy * 0	1.0249	1.65967	2.23E-05	1.77554	1.77554	BCC * 1 up vs Healthy * 0	1.36314	2.3127	14.8074	28.4449	24.8169	5.05776	4797.56	1
14	kegg_pathway_162	Proximal tubule bicarbonate reclamation	0.000141467	8.29E-05	0.879723	0.000522513	1.92087	1.92087	BCC * 0 up vs Healthy * 0	1.33013	2.77395	0.00258062	1.86104	1.86104	BCC * 1 up vs Healthy * 0	1.24372	2.78476	14.6807	15.7158	64.3623	0.0229185	4501.46	1
29	kegg_pathway_179	ABC transporters	0.00014984	1.14E-07	0.0540429	0.0214812	1.31602	1.31602	BCC * 0 up vs Healthy * 0	1.04145	1.66299	5.15E-05	1.70153	1.70153	BCC * 1 up vs Healthy * 0	1.3164	2.19933	14.4678	28.4626	28.5285	3.71875	7869.74	1
7	kegg_pathway_220	Synthesis and degradation of ketone bodies	0.000152945	0.00267629	0.090701	0.0144132	1.85987	1.85987	BCC * 0 up vs Healthy * 0	1.13247	3.05447	8.97E-05	2.99938	2.99938	BCC * 1 up vs Healthy * 0	1.74079	5.16792	14.73	9.17698	19.3161	2.88145	2031.31	1
7	kegg_pathway_19	Riboflavin metabolism	0.000193161	0.000218261	0.669681	0.00201066	2.35312	2.35312	BCC * 0 up vs Healthy * 0	1.37087	4.03916	0.00117676	2.6823	2.6823	BCC * 1 up vs Healthy * 0	1.48311	4.85109	14.2677	14.0263	12.4306	0.182355	2409.33	1
12	kegg_pathway_117	Glycosphingolipid biosynthesis - globo and isoglobo series	0.000342143	0.000122614	0.688334	0.00302358	1.86029	1.86029	BCC * 0 up vs Healthy * 0	1.23552	2.80097	0.00187543	2.04236	2.04236	BCC * 1 up vs Healthy * 0	1.30383	3.19923	13.0074	14.9923	30.1369	0.161086	4094.63	1
6	kegg_pathway_206	Sulfur relay system	0.000432639	0.0747215	0.51086	0.00547601	2.19339	2.19339	BCC * 0 up vs Healthy * 0	1.26292	3.80938	0.00142621	2.69548	2.69548	BCC * 1 up vs Healthy * 0	1.47136	4.93801	12.7335	3.2036	14.7025	0.433582	1841.85	1
15	kegg_pathway_17	Ascorbate and aldarate metabolism	0.000455324	0.117585	0.0179549	0.071332	1.40026	1.40026	BCC * 0 up vs Healthy * 0	-1.02976	2.01909	5.45E-05	2.29478	2.29478	BCC * 1 up vs Healthy * 0	1.53614	3.4281	12.4247	2.45611	55.0777	5.63086	5128.36	1
19	kegg_pathway_36	Mucin type O-glycan biosynthesis	0.00054014	1.49E-07	0.0705712	0.0382434	1.40476	1.40476	BCC * 0 up vs Healthy * 0	1.01863	1.93725	0.000199814	1.95624	1.95624	BCC * 1 up vs Healthy * 0	1.37513	2.78292	12.0724	28.1214	29.7063	3.2787	6357.52	1
21	kegg_pathway_116	Glycosphingolipid biosynthesis - lacto and neolacto series	0.000799941	2.13E-05	0.152778	0.0287681	1.42041	1.42041	BCC * 0 up vs Healthy * 0	1.03714	1.94532	0.000577581	1.83505	1.83505	BCC * 1 up vs Healthy * 0	1.29977	2.59077	11.322	18.2713	27.4274	2.04792	7440.33	1
12	kegg_pathway_152	Glycosaminoglycan degradation	0.00103146	0.00154488	0.0449429	0.0708033	1.39295	1.39295	BCC * 0 up vs Healthy * 0	-1.02862	1.99582	0.000241269	2.10108	2.10108	BCC * 1 up vs Healthy * 0	1.4163	3.11695	10.9009	10.1382	46.9873	4.0415	3162.19	1
3	kegg_pathway_151	D-Glutamine and D-glutamate metabolism	0.00130453	0.0117402	0.378901	0.0164864	2.07147	2.07147	BCC * 0 up vs Healthy * 0	1.145	3.74757	0.00228455	2.78336	2.78336	BCC * 1 up vs Healthy * 0	1.4528	5.33252	10.841	6.54852	199.317	0.780019	519.177	1
11	kegg_pathway_69	Phenylalanine metabolism	0.00210646	4.27E-05	0.451703	0.0203964	1.67769	1.67769	BCC * 0 up vs Healthy * 0	1.08381	2.59701	0.0040482	2.02281	2.02281	BCC * 1 up vs Healthy * 0	1.2527	3.26633	9.5656	17.0856	49.8102	0.567365	3918.25	1
8	kegg_pathway_119	Ubiquinone and other terpenoid-quinone biosynthesis	0.00216626	0.20165	0.128201	0.0590248	1.52007	1.52007	BCC * 0 up vs Healthy * 0	-1.01618	2.348	0.00114649	2.21507	2.21507	BCC * 1 up vs Healthy * 0	1.37498	3.56844	9.55525	1.637	6.32319	2.326	2042.93	1
13	kegg_pathway_210	Vitamin digestion and absorption	0.0021836	0.0156395	0.524311	0.0176686	1.64066	1.64066	BCC * 0 up vs Healthy * 0	1.09028	2.46887	0.00499617	1.90247	1.90247	BCC * 1 up vs Healthy * 0	1.21528	2.97822	9.48108	5.88086	12.046	0.405943	4796.16	1
14	kegg_pathway_97	2-Oxocarboxylic acid metabolism	0.00254195	5.96E-08	0.0874551	0.0828341	1.32792	1.32792	BCC * 0 up vs Healthy * 0	-1.03768	1.8298	0.000930921	1.81438	1.81438	BCC * 1 up vs Healthy * 0	1.27653	2.57883	9.19131	30.173	17.3021	2.93066	3425.86	1
15	kegg_pathway_172	alpha-Linolenic acid metabolism	0.00262162	8.27E-06	0.455582	0.0237114	1.46042	1.46042	BCC * 0 up vs Healthy * 0	1.05202	2.02737	0.00483695	1.67871	1.67871	BCC * 1 up vs Healthy * 0	1.17151	2.40549	9.12851	20.2184	22.0303	0.557436	4119.47	1
18	kegg_pathway_327	Glycosylphosphatidylinositol (GPI)-anchor biosynthesis	0.00329315	4.61E-05	0.114719	0.0826622	1.30896	1.30896	BCC * 0 up vs Healthy * 0	-1.03553	1.77425	0.00146741	1.72033	1.72033	BCC * 1 up vs Healthy * 0	1.2324	2.40144	8.69438	16.8019	17.9493	2.49389	5107.66	1
47	kegg_pathway_236	GnRH secretion	0.00420319	9.51E-07	0.0336698	0.174241	1.13356	1.13356	BCC * 0 up vs Healthy * 0	-1.0571	1.35833	0.00067683	1.41108	1.41108	BCC * 1 up vs Healthy * 0	1.15717	1.72071	8.21349	24.1822	54.6717	4.51786	12374.2	1
12	kegg_pathway_149	Phototransduction	0.00430992	0.100654	0.919052	0.00946903	1.57316	1.57316	BCC * 0 up vs Healthy * 0	1.11777	2.21409	0.0235366	1.54239	1.54239	BCC * 1 up vs Healthy * 0	1.06029	2.2437	8.22513	2.70536	67.8507	0.010339	2855.54	1
15	kegg_pathway_70	Steroid biosynthesis	0.00441281	3.68E-08	0.000524508	0.554222	1.10415	1.10415	BCC * 0 up vs Healthy * 0	-1.25825	1.53401	4.87E-05	2.11939	2.11939	BCC * 1 up vs Healthy * 0	1.47777	3.03958	8.16625	31.1029	33.9325	12.1554	4139.31	1
10	kegg_pathway_67	Primary bile acid biosynthesis	0.00510051	0.0848065	0.169435	0.0838297	1.45586	1.45586	BCC * 0 up vs Healthy * 0	-1.05172	2.22915	0.00303245	2.03157	2.03157	BCC * 1 up vs Healthy * 0	1.27328	3.24144	7.92933	2.98483	46.5382	1.89465	3074.67	1
37	kegg_pathway_227	Olfactory transduction	0.00565849	0.000728704	0.0426988	0.18403	1.15659	1.15659	BCC * 0 up vs Healthy * 0	-1.07168	1.4336	0.0010696	1.48214	1.48214	BCC * 1 up vs Healthy * 0	1.17119	1.87565	7.6779	11.4615	79.8554	4.11422	10796	1
3	kegg_pathway_199	Neomycin, kanamycin and gentamicin biosynthesis	0.00990922	0.394097	0.0882823	0.17366	1.53862	1.53862	BCC * 0 up vs Healthy * 0	-1.2122	2.86971	0.00329988	2.81574	2.81574	BCC * 1 up vs Healthy * 0	1.42139	5.57789	6.86814	0.731516	206.592	2.95328	573.924	1
11	kegg_pathway_164	Selenocompound metabolism	0.0115813	0.00025305	0.66657	0.0448611	1.43505	1.43505	BCC * 0 up vs Healthy * 0	1.00835	2.04232	0.0234742	1.56468	1.56468	BCC * 1 up vs Healthy * 0	1.06256	2.30408	6.42664	13.6069	28.2253	0.185887	2555.73	1
14	kegg_pathway_112	Linoleic acid metabolism	0.0137052	0.000485416	0.632174	0.0541819	1.43243	1.43243	BCC * 0 up vs Healthy * 0	-1.0065	2.06518	0.0250157	1.58252	1.58252	BCC * 1 up vs Healthy * 0	1.0595	2.36371	6.11354	12.3124	19.754	0.229371	4461.13	1
14	kegg_pathway_57	Nicotine addiction	0.0271641	0.34207	0.686159	0.0286614	0.622308	-1.60692	BCC * 0 down vs Healthy * 0	-2.45717	-1.05088	0.112725	0.686138	-1.45743	BCC * 1 down vs Healthy * 0	-2.32199	1.09316	4.90558	0.904164	13.6602	0.163442	6011.57	1
9	kegg_pathway_323	Nitrogen metabolism	0.0370867	8.82E-07	0.506398	0.0263136	1.66626	1.66626	BCC * 0 up vs Healthy * 0	1.06232	2.61353	0.175775	1.40568	1.40568	BCC * 1 up vs Healthy * 0	-1.16546	2.30288	4.37834	25.0205	44.2013	0.442374	2776.09	1
3	kegg_pathway_107	Phenylalanine, tyrosine and tryptophan biosynthesis	0.0371646	8.45E-05	0.364278	0.0188371	2.26926	2.26926	BCC * 0 up vs Healthy * 0	1.14803	4.48555	0.216092	1.59895	1.59895	BCC * 1 up vs Healthy * 0	-1.3204	3.37581	4.44114	16.5656	116.452	0.82938	685.866	1
8	kegg_pathway_111	Thiamine metabolism	0.0496189	0.0251699	0.703402	0.125017	1.37869	1.37869	BCC * 0 up vs Healthy * 0	-1.09377	2.07903	0.0742923	1.50684	1.50684	BCC * 1 up vs Healthy * 0	-1.04129	2.36432	3.88324	5.05884	54.63	0.145213	1823.26	1
9	kegg_pathway_313	Glycosphingolipid biosynthesis - ganglio series	0.0504818	0.00163097	0.416339	0.198199	1.30636	1.30636	BCC * 0 up vs Healthy * 0	-1.15078	1.96389	0.0457836	1.57725	1.57725	BCC * 1 up vs Healthy * 0	1.00862	2.46646	3.85072	10.0741	8.61481	0.662128	2277.33	1
15	kegg_pathway_64	Histidine metabolism	0.102555	4.39E-06	0.549099	0.264041	1.22093	1.22093	BCC * 0 up vs Healthy * 0	-1.16305	1.73371	0.10363	1.37598	1.37598	BCC * 1 up vs Healthy * 0	-1.06757	2.02127	2.67335	21.4706	53.1796	0.359332	4707.73	1
21	kegg_pathway_321	Taste transduction	0.210015	0.0184341	0.57205	0.153001	1.27408	1.27408	BCC * 0 up vs Healthy * 0	-1.09436	1.77645	0.466536	1.14487	1.14487	BCC * 1 up vs Healthy * 0	-1.25764	1.64843	1.57368	5.57569	12.9863	0.31951	8312.27	1
5	kegg_pathway_228	Phosphonate and phosphinate metabolism	0.331195	0.0608651	0.0891503	0.929511	0.979548	-1.02088	BCC * 0 down vs Healthy * 0	-1.61718	1.55171	0.0986574	1.5288	1.5288	BCC * 1 up vs Healthy * 0	-1.0833	2.53192	0.948781	3.55324	33.6077	2.91767	884.274	1
5	kegg_pathway_41	Maturity onset diabetes of the young	0.36023	0.638173	0.135024	0.9814	0.993157	-1.00689	BCC * 0 down vs Healthy * 0	-1.79844	1.77391	0.133336	1.62617	1.62617	BCC * 1 up vs Healthy * 0	-1.16172	3.07209	0.840909	0.221809	105.594	2.25176	1405.92	1
12	kegg_pathway_54	Fatty acid biosynthesis	0.414051	0.0213387	0.00475449	0.391457	0.860229	-1.16248	BCC * 0 down vs Healthy * 0	-1.64122	1.21449	0.035651	1.50011	1.50011	BCC * 1 up vs Healthy * 0	1.02769	2.18969	0.668278	5.33321	32.7641	8.04412	2908.07	1
