# Supplementary material for: Short Tandem Repeat (STR) Somatic Mutation in Non-Melanoma Skin Cancer (NMSC): Association with Transcriptomic Profile and Potential Implications for Therapy
Source: Cancers (Basel). 2025 May 15;17(10):1669. doi: 10.3390/cancers17101669 (PMC12110349; doi:10.3390/cancers17101669)
Supplement: Supplementary file 1 [file cancers-17-01669-s001.zip › Table S14_Geneset ANOVA_KEGG_interact_STR APC.csv]

Table S14: Geneset ANOVA_KEGG_interact_STR APC
# of genes	GO ID	GO Description	p-value(Tissue)	p-value(UACR_Baseline_Cat192)	p-value(Tissue * APC_STR_BCC)	p-value(BCC * 0 vs. Healthy * 0)	Ratio(BCC * 0 vs. Healthy * 0)	Fold-Change(BCC * 0 vs. Healthy * 0)	Fold-Change(BCC * 0 vs. Healthy * 0) (Description)	Fold Change(BCC * 0 vs. Healthy * 0) 95% lower limit	Fold Change(BCC * 0 vs. Healthy * 0) 95% upper limit	p-value(BCC * 1 vs. Healthy * 0)	Ratio(BCC * 1 vs. Healthy * 0)	Fold-Change(BCC * 1 vs. Healthy * 0)	Fold-Change(BCC * 1 vs. Healthy * 0) (Description)	Fold Change(BCC * 1 vs. Healthy * 0) 95% lower limit	Fold Change(BCC * 1 vs. Healthy * 0) 95% upper limit	F(Tissue)	F(UACR_Baseline_Cat192)	F(Marker ID)	F(Tissue * APC_STR_BCC)	SS(Error)	F(Error)
47	kegg_pathway_296	Basal cell carcinoma	1.03E-29	1.16E-06	1.55E-10	2.36E-11	1.87821	1.87821	BCC * 0 up vs Healthy * 0	1.5627	2.25742	1.13E-33	3.78768	3.78768	BCC * 1 up vs Healthy * 0	3.06461	4.68137	132.573	23.7981	33.4663	41.4107	13193.7	1
42	kegg_pathway_192	Hedgehog signaling pathway	1.62E-29	8.96E-06	2.90E-05	2.12E-15	2.03118	2.03118	BCC * 0 up vs Healthy * 0	1.70756	2.41614	4.46E-28	3.1264	3.1264	BCC * 1 up vs Healthy * 0	2.55991	3.81825	132.146	19.8408	34.1706	17.5796	9379.89	1
44	kegg_pathway_238	Viral myocarditis	2.19E-26	3.53E-20	5.60E-05	1.29E-13	1.91559	1.91559	BCC * 0 up vs Healthy * 0	1.61487	2.27231	2.56E-25	2.88286	2.88286	BCC * 1 up vs Healthy * 0	2.36806	3.50956	116.627	86.7132	76.5116	16.3098	9968.81	1
47	kegg_pathway_131	Glycolysis / Gluconeogenesis	5.84E-25	2.15E-10	7.11E-06	7.50E-12	1.87918	1.87918	BCC * 0 up vs Healthy * 0	1.57034	2.24877	3.13E-25	3.03441	3.03441	BCC * 1 up vs Healthy * 0	2.46749	3.73159	109.492	40.7645	56.2815	20.2752	12575.8	1
43	kegg_pathway_155	Pyrimidine metabolism	6.81E-24	4.75E-09	4.65E-05	6.28E-12	2.05856	2.05856	BCC * 0 up vs Healthy * 0	1.67764	2.52597	1.79E-23	3.37756	3.37756	BCC * 1 up vs Healthy * 0	2.66834	4.27527	104.616	34.6345	25.8039	16.6703	13667.8	1
44	kegg_pathway_138	Vibrio cholerae infection	1.94E-23	8.96E-18	2.22E-05	2.41E-11	1.76008	1.76008	BCC * 0 up vs Healthy * 0	1.49239	2.07578	1.77E-23	2.66762	2.66762	BCC * 1 up vs Healthy * 0	2.20593	3.22594	102.356	75.2806	47.1813	18.0854	9303.91	1
37	kegg_pathway_288	Amino sugar and nucleotide sugar metabolism	5.87E-23	1.99E-10	2.41E-07	1.38E-09	1.8821	1.8821	BCC * 0 up vs Healthy * 0	1.53558	2.30683	4.59E-25	3.5186	3.5186	BCC * 1 up vs Healthy * 0	2.78341	4.448	100.561	41.0341	31.2275	26.9217	10002.8	1
43	kegg_pathway_322	Proteasome	1.93E-21	2.36E-20	7.35E-09	8.63E-08	1.51261	1.51261	BCC * 0 up vs Healthy * 0	1.30064	1.75912	3.41E-25	2.54421	2.54421	BCC * 1 up vs Healthy * 0	2.13809	3.02748	92.8077	87.5961	18.3369	33.7692	7441.21	1
46	kegg_pathway_252	Complement and coagulation cascades	1.09E-20	7.56E-11	6.99E-05	4.81E-10	1.9947	1.9947	BCC * 0 up vs Healthy * 0	1.60658	2.47658	9.23E-21	3.32562	3.32562	BCC * 1 up vs Healthy * 0	2.59193	4.26697	89.0581	42.8606	30.7875	15.8852	17495.7	1
33	kegg_pathway_302	Various types of N-glycan biosynthesis	6.94E-20	2.45E-07	4.25E-06	1.16E-08	1.821	1.821	BCC * 0 up vs Healthy * 0	1.48379	2.23483	2.47E-21	3.18909	3.18909	BCC * 1 up vs Healthy * 0	2.51897	4.03747	85.9894	26.9137	33.3919	21.3247	8055.29	1
39	kegg_pathway_256	Valine, leucine and isoleucine degradation	9.41E-20	6.80E-10	3.45E-09	9.52E-07	1.58626	1.58626	BCC * 0 up vs Healthy * 0	1.31978	1.90655	5.38E-24	3.03134	3.03134	BCC * 1 up vs Healthy * 0	2.45262	3.74661	84.9374	38.5475	25.9522	35.3056	9080.27	1
44	kegg_pathway_45	Glutathione metabolism	2.82E-19	1.51E-14	5.41E-07	1.13E-07	1.73619	1.73619	BCC * 0 up vs Healthy * 0	1.41697	2.12733	1.03E-21	3.18134	3.18134	BCC * 1 up vs Healthy * 0	2.51751	4.02021	82.4122	60.0842	32.3621	25.2933	14110.6	1
34	kegg_pathway_277	Thyroid cancer	9.66E-19	8.12E-09	1.08E-07	5.20E-07	1.6264	1.6264	BCC * 0 up vs Healthy * 0	1.34603	1.96516	7.64E-22	2.96011	2.96011	BCC * 1 up vs Healthy * 0	2.38044	3.68095	80.3938	33.6583	49.7191	28.5301	7300.5	1
43	kegg_pathway_29	Notch signaling pathway	3.64E-18	4.93E-06	1.54E-08	3.11E-06	1.45231	1.45231	BCC * 0 up vs Healthy * 0	1.242	1.69823	4.18E-22	2.45993	2.45993	BCC * 1 up vs Healthy * 0	2.05432	2.94563	77.1727	20.996	45.1812	32.3078	7988.38	1
46	kegg_pathway_295	Legionellosis	4.83E-18	8.57E-21	1.26E-05	7.43E-08	1.61435	1.61435	BCC * 0 up vs Healthy * 0	1.3567	1.92094	2.09E-19	2.53481	2.53481	BCC * 1 up vs Healthy * 0	2.07472	3.09692	76.4833	89.5533	78.4237	19.166	11297.5	1
40	kegg_pathway_9	N-Glycan biosynthesis	4.83E-17	3.37E-11	9.42E-06	3.33E-07	1.66351	1.66351	BCC * 0 up vs Healthy * 0	1.36911	2.02121	1.08E-18	2.77845	2.77845	BCC * 1 up vs Healthy * 0	2.22008	3.47725	71.9635	44.5572	16.4958	19.749	10713.6	1
42	kegg_pathway_33	Regulation of lipolysis in adipocytes	1.21E-16	1.30E-08	0.000123105	9.18E-08	1.73707	1.73707	BCC * 0 up vs Healthy * 0	1.41954	2.12562	2.87E-17	2.75288	2.75288	BCC * 1 up vs Healthy * 0	2.18174	3.47354	69.9987	32.6536	28.524	14.8123	12690.2	1
27	kegg_pathway_129	Prion diseases	1.63E-16	8.63E-11	0.00062338	2.45E-08	2.08313	2.08313	BCC * 0 up vs Healthy * 0	1.6121	2.6918	2.21E-16	3.50758	3.50758	BCC * 1 up vs Healthy * 0	2.6108	4.71239	70.1739	42.9421	32.3674	11.7725	8441.65	1
27	kegg_pathway_325	Type I diabetes mellitus	4.11E-16	1.41E-15	0.00673968	4.09E-09	2.04768	2.04768	BCC * 0 up vs Healthy * 0	1.61524	2.59589	7.47E-15	2.99878	2.99878	BCC * 1 up vs Healthy * 0	2.28178	3.94109	68.2362	65.6576	83.3225	7.36887	7229.64	1
48	kegg_pathway_60	Lysine degradation	1.17E-15	4.04E-12	2.87E-06	4.31E-06	1.39733	1.39733	BCC * 0 up vs Healthy * 0	1.21192	1.61111	5.00E-18	2.0763	2.0763	BCC * 1 up vs Healthy * 0	1.76227	2.44628	65.1987	48.7121	66.6192	22.0274	8246.64	1
46	kegg_pathway_214	VEGF signaling pathway	1.86E-15	6.36E-18	2.63E-07	1.94E-05	1.44572	1.44572	BCC * 0 up vs Healthy * 0	1.22117	1.71157	9.67E-19	2.42441	2.42441	BCC * 1 up vs Healthy * 0	1.996	2.94476	64.2977	75.9143	33.827	26.7003	10647.1	1
39	kegg_pathway_148	Inflammatory bowel disease (IBD)	2.34E-15	6.11E-17	0.00174417	5.90E-08	1.7129	1.7129	BCC * 0 up vs Healthy * 0	1.41116	2.07915	5.39E-15	2.45545	2.45545	BCC * 1 up vs Healthy * 0	1.96424	3.06951	64.0227	71.5203	73.3563	9.83425	10080	1
31	kegg_pathway_213	Homologous recombination	3.64E-15	3.14E-05	0.00307811	4.25E-08	1.75125	1.75125	BCC * 0 up vs Healthy * 0	1.43471	2.13763	1.50E-14	2.48592	2.48592	BCC * 1 up vs Healthy * 0	1.97585	3.12768	63.4444	17.455	24.1228	8.79439	6735.76	1
27	kegg_pathway_13	Citrate cycle (TCA cycle)	4.66E-15	5.75E-08	0.00036191	3.21E-07	1.81698	1.81698	BCC * 0 up vs Healthy * 0	1.44675	2.28195	1.76E-15	2.94497	2.94497	BCC * 1 up vs Healthy * 0	2.26514	3.82882	63.17	29.855	19.4368	12.7986	6669.88	1
41	kegg_pathway_104	Glycerolipid metabolism	8.71E-15	4.76E-11	3.46E-05	2.82E-06	1.57358	1.57358	BCC * 0 up vs Healthy * 0	1.30231	1.90137	2.69E-16	2.50679	2.50679	BCC * 1 up vs Healthy * 0	2.01586	3.11728	61.2775	43.8508	32.0828	17.2421	10624.3	1
23	kegg_pathway_63	Pentose phosphate pathway	9.18E-15	1.68E-05	6.66E-05	1.60E-06	1.95013	1.95013	BCC * 0 up vs Healthy * 0	1.48662	2.55816	5.95E-16	3.71307	3.71307	BCC * 1 up vs Healthy * 0	2.71623	5.07573	62.0593	18.72	53.3742	16.0478	6860.56	1
28	kegg_pathway_305	Fructose and mannose metabolism	1.47E-14	3.89E-05	5.78E-06	1.02E-05	1.71574	1.71574	BCC * 0 up vs Healthy * 0	1.35104	2.17888	9.07E-17	3.2702	3.2702	BCC * 1 up vs Healthy * 0	2.4833	4.30646	60.7191	17.0569	45.4871	20.7559	7891.35	1
42	kegg_pathway_235	Cytosolic DNA-sensing pathway	1.59E-14	1.24E-10	1.17E-06	2.76E-05	1.4856	1.4856	BCC * 0 up vs Healthy * 0	1.2351	1.78692	2.21E-17	2.53392	2.53392	BCC * 1 up vs Healthy * 0	2.04838	3.13455	60.0207	41.9145	44.7405	23.8006	10620.1	1
38	kegg_pathway_30	Mineral absorption	7.80E-14	1.04E-08	0.00049885	1.53E-06	1.62871	1.62871	BCC * 0 up vs Healthy * 0	1.33578	1.98587	2.23E-14	2.45397	2.45397	BCC * 1 up vs Healthy * 0	1.95292	3.08358	56.8898	33.1277	67.2933	12.1712	10017.9	1
37	kegg_pathway_93	Basal transcription factors	2.13E-13	4.93E-08	2.95E-05	1.85E-05	1.48671	1.48671	BCC * 0 up vs Healthy * 0	1.24046	1.78184	3.41E-15	2.33068	2.33068	BCC * 1 up vs Healthy * 0	1.89189	2.87123	54.8742	30.0465	25.8763	17.5538	7921.33	1
26	kegg_pathway_76	Primary immunodeficiency	2.34E-13	1.13E-12	0.0934733	1.05E-08	2.21779	2.21779	BCC * 0 up vs Healthy * 0	1.69146	2.9079	3.32E-11	2.90363	2.90363	BCC * 1 up vs Healthy * 0	2.12526	3.96707	55.0995	51.859	42.9563	2.81857	8742.34	1
40	kegg_pathway_334	Arginine and proline metabolism	3.15E-13	1.54E-07	8.13E-05	1.26E-05	1.58204	1.58204	BCC * 0 up vs Healthy * 0	1.28833	1.94271	1.18E-14	2.55879	2.55879	BCC * 1 up vs Healthy * 0	2.01975	3.24169	54.001	27.7753	50.06	15.6066	11911.4	1
32	kegg_pathway_125	Cholesterol metabolism	4.16E-13	8.07E-09	0.000166259	8.87E-06	1.64449	1.64449	BCC * 0 up vs Healthy * 0	1.32137	2.04663	3.02E-14	2.68301	2.68301	BCC * 1 up vs Healthy * 0	2.08538	3.45191	53.6547	33.6969	46.9461	14.261	8642.83	1
36	kegg_pathway_181	Vasopressin-regulated water reabsorption	5.05E-13	1.10E-07	6.60E-06	6.79E-05	1.39384	1.39384	BCC * 0 up vs Healthy * 0	1.18415	1.64067	1.94E-15	2.15763	2.15763	BCC * 1 up vs Healthy * 0	1.78819	2.6034	53.1388	28.462	35.8958	20.4522	6078.8	1
36	kegg_pathway_171	Bladder cancer	5.53E-13	6.09E-13	0.0111933	3.18E-07	1.63964	1.63964	BCC * 0 up vs Healthy * 0	1.35746	1.98047	3.33E-12	2.17869	2.17869	BCC * 1 up vs Healthy * 0	1.75274	2.70814	52.9536	52.7583	58.1757	6.45063	8156.23	1
45	kegg_pathway_261	RIG-I-like receptor signaling pathway	5.82E-13	1.06E-10	7.38E-08	0.000567007	1.3596	1.3596	BCC * 0 up vs Healthy * 0	1.14192	1.61878	5.80E-17	2.37736	2.37736	BCC * 1 up vs Healthy * 0	1.94451	2.90656	52.6579	42.2029	45.1117	29.1981	10885.7	1
25	kegg_pathway_87	Apoptosis - multiple species	6.11E-13	5.48E-09	0.00467204	7.54E-07	1.85248	1.85248	BCC * 0 up vs Healthy * 0	1.4528	2.36211	1.32E-12	2.78619	2.78619	BCC * 1 up vs Healthy * 0	2.10588	3.68628	53.173	34.5989	23.8103	8.03756	6502.95	1
23	kegg_pathway_196	Protein export	9.37E-13	3.14E-10	0.000544807	5.76E-06	1.71117	1.71117	BCC * 0 up vs Healthy * 0	1.35806	2.15609	1.95E-13	2.75153	2.75153	BCC * 1 up vs Healthy * 0	2.10841	3.59082	52.4078	40.4522	25.4353	12.0385	4975.51	1
34	kegg_pathway_225	Malaria	1.12E-12	1.50E-16	0.823479	4.07E-11	2.29279	2.29279	BCC * 0 up vs Healthy * 0	1.79529	2.92815	3.38E-08	2.21983	2.21983	BCC * 1 up vs Healthy * 0	1.67477	2.94227	51.5673	69.9001	36.7128	0.0497801	12201.1	1
19	kegg_pathway_266	Galactose metabolism	1.14E-12	4.73E-05	1.86E-05	5.24E-05	1.81004	1.81004	BCC * 0 up vs Healthy * 0	1.35932	2.41021	1.12E-14	3.75762	3.75762	BCC * 1 up vs Healthy * 0	2.70183	5.22598	52.2985	16.7411	30.3148	18.5549	5206.19	1
48	kegg_pathway_301	Fatty acid metabolism	2.92E-12	4.17E-11	3.08E-09	0.00350469	1.29527	1.29527	BCC * 0 up vs Healthy * 0	1.08887	1.54079	2.49E-17	2.39016	2.39016	BCC * 1 up vs Healthy * 0	1.95702	2.91917	49.3665	44.0313	27.2222	35.46	12259.6	1
21	kegg_pathway_58	Graft-versus-host disease	3.64E-12	3.21E-16	0.00557281	1.94E-06	1.93808	1.93808	BCC * 0 up vs Healthy * 0	1.478	2.54137	6.55E-12	3.02747	3.02747	BCC * 1 up vs Healthy * 0	2.21568	4.13668	49.7267	69.3674	76.6129	7.72252	5699.93	1
34	kegg_pathway_175	Type II diabetes mellitus	6.92E-12	1.52E-08	0.0201342	9.00E-07	1.72107	1.72107	BCC * 0 up vs Healthy * 0	1.38695	2.13569	4.74E-11	2.31755	2.31755	BCC * 1 up vs Healthy * 0	1.80739	2.9717	47.8718	32.4148	47.0857	5.41266	9500.51	1
29	kegg_pathway_6	Pyruvate metabolism	7.54E-12	2.41E-07	0.000375784	2.73E-05	1.61223	1.61223	BCC * 0 up vs Healthy * 0	1.29062	2.01398	7.20E-13	2.58003	2.58003	BCC * 1 up vs Healthy * 0	1.99674	3.33371	47.8406	26.983	41.4085	12.722	7339.36	1
46	kegg_pathway_118	Renin secretion	7.71E-12	1.10E-08	2.84E-05	0.000138221	1.41477	1.41477	BCC * 0 up vs Healthy * 0	1.18387	1.69069	6.71E-14	2.2037	2.2037	BCC * 1 up vs Healthy * 0	1.79482	2.70573	47.4393	32.9468	46.1922	17.6113	11862	1
21	kegg_pathway_5	Autoimmune thyroid disease	8.06E-12	4.78E-10	0.000188743	4.14E-05	1.79478	1.79478	BCC * 0 up vs Healthy * 0	1.35839	2.37137	4.26E-13	3.33205	3.33205	BCC * 1 up vs Healthy * 0	2.4174	4.59277	48.077	39.6769	66.7104	14.0621	6023.12	1
28	kegg_pathway_287	Porphyrin and chlorophyll metabolism	8.15E-12	0.00244486	0.000218969	4.04E-05	1.77243	1.77243	BCC * 0 up vs Healthy * 0	1.3497	2.32755	4.66E-13	3.2249	3.2249	BCC * 1 up vs Healthy * 0	2.3562	4.41387	47.7165	9.22236	24.4777	13.7487	10259	1
20	kegg_pathway_231	Fatty acid elongation	9.48E-12	6.56E-06	2.22E-06	0.000468256	1.62162	1.62162	BCC * 0 up vs Healthy * 0	1.23773	2.12458	1.22E-14	3.47611	3.47611	BCC * 1 up vs Healthy * 0	2.54654	4.74501	47.8084	20.5834	29.7912	22.7155	5135.65	1
32	kegg_pathway_160	Ether lipid metabolism	2.50E-11	1.75E-09	1.99E-06	0.000858565	1.45654	1.45654	BCC * 0 up vs Healthy * 0	1.16794	1.81646	2.30E-14	2.7209	2.7209	BCC * 1 up vs Healthy * 0	2.10981	3.50899	45.3163	36.753	19.979	22.8083	8806.65	1
30	kegg_pathway_145	RNA polymerase	3.05E-11	2.40E-09	0.000583207	4.62E-05	1.58428	1.58428	BCC * 0 up vs Healthy * 0	1.27043	1.97568	3.43E-12	2.48732	2.48732	BCC * 1 up vs Healthy * 0	1.9288	3.20758	44.9676	36.1524	18.1452	11.8909	7734.73	1
20	kegg_pathway_319	Allograft rejection	3.59E-11	2.31E-14	0.00104247	3.14E-05	1.80301	1.80301	BCC * 0 up vs Healthy * 0	1.36761	2.37702	7.22E-12	3.08967	3.08967	BCC * 1 up vs Healthy * 0	2.24722	4.24793	45.0516	60.4094	73.6238	10.8283	5375.69	1
39	kegg_pathway_44	Fanconi anemia pathway	4.46E-11	2.31E-09	6.62E-05	0.000220366	1.45728	1.45728	BCC * 0 up vs Healthy * 0	1.19375	1.77899	6.39E-13	2.3384	2.3384	BCC * 1 up vs Healthy * 0	1.85837	2.94242	44.0116	36.1045	19.9891	16.0026	10681.4	1
15	kegg_pathway_24	Glycosaminoglycan biosynthesis - chondroitin sulfate / dermatan sulfate	5.37E-11	0.00678057	0.000863988	4.24E-05	2.10269	2.10269	BCC * 0 up vs Healthy * 0	1.47595	2.99557	8.85E-12	4.24006	4.24006	BCC * 1 up vs Healthy * 0	2.82047	6.37413	44.6261	7.38033	13.916	11.2089	4947.15	1
24	kegg_pathway_237	Glyoxylate and dicarboxylate metabolism	8.48E-11	7.58E-08	0.00063962	7.61E-05	1.66474	1.66474	BCC * 0 up vs Healthy * 0	1.29427	2.14125	8.95E-12	2.77431	2.77431	BCC * 1 up vs Healthy * 0	2.07601	3.70749	43.084	29.3565	15.0013	11.7325	6428	1
16	kegg_pathway_267	Renin-angiotensin system	9.87E-11	1.95E-07	0.00303664	2.49E-05	2.03781	2.03781	BCC * 0 up vs Healthy * 0	1.46624	2.83221	4.84E-11	3.63875	3.63875	BCC * 1 up vs Healthy * 0	2.49045	5.31651	43.2507	27.6687	35.6313	8.8515	4872.08	1
30	kegg_pathway_304	Autophagy - other	1.30E-10	8.88E-06	3.72E-06	0.00146097	1.4222	1.4222	BCC * 0 up vs Healthy * 0	1.14518	1.76623	1.64E-13	2.58258	2.58258	BCC * 1 up vs Healthy * 0	2.01223	3.3146	42.0322	19.9051	19.7505	21.6013	7447.74	1
28	kegg_pathway_78	Propanoate metabolism	1.72E-10	1.39E-07	4.10E-07	0.00387672	1.38371	1.38371	BCC * 0 up vs Healthy * 0	1.11024	1.72453	4.16E-14	2.68926	2.68926	BCC * 1 up vs Healthy * 0	2.08681	3.46563	41.5152	28.0837	22.857	25.9472	6699.74	1
14	kegg_pathway_1	Asthma	2.93E-10	1.09E-11	0.0012875	8.78E-05	2.04077	2.04077	BCC * 0 up vs Healthy * 0	1.43141	2.90954	5.20E-11	4.02419	4.02419	BCC * 1 up vs Healthy * 0	2.67457	6.05486	41.1748	48.112	44.5353	10.4642	4325.08	1
33	kegg_pathway_23	Cysteine and methionine metabolism	3.75E-10	4.41E-09	0.0194437	1.31E-05	1.62051	1.62051	BCC * 0 up vs Healthy * 0	1.30508	2.01218	9.64E-10	2.18773	2.18773	BCC * 1 up vs Healthy * 0	1.70491	2.80729	39.8309	34.8912	38.474	5.47425	9001.5	1
33	kegg_pathway_48	Fatty acid degradation	4.62E-10	3.79E-09	3.84E-06	0.0026801	1.39594	1.39594	BCC * 0 up vs Healthy * 0	1.12301	1.7352	5.16E-13	2.5386	2.5386	BCC * 1 up vs Healthy * 0	1.97588	3.26158	39.4098	35.1942	31.9438	21.5218	9091.51	1
29	kegg_pathway_108	DNA replication	4.94E-10	3.75E-08	0.00192531	0.000104257	1.59185	1.59185	BCC * 0 up vs Healthy * 0	1.25941	2.01206	1.06E-10	2.4506	2.4506	BCC * 1 up vs Healthy * 0	1.87104	3.20967	39.3571	30.6788	16.1206	9.66261	8136.01	1
44	kegg_pathway_85	Amphetamine addiction	6.93E-10	1.54E-08	0.000437127	0.000343327	1.4001	1.4001	BCC * 0 up vs Healthy * 0	1.16478	1.68296	3.40E-11	2.05603	2.05603	BCC * 1 up vs Healthy * 0	1.66333	2.54145	38.457	32.2948	43.7641	12.4124	11574.3	1
39	kegg_pathway_242	Arachidonic acid metabolism	7.23E-10	3.30E-14	0.00012408	0.000699827	1.4751	1.4751	BCC * 0 up vs Healthy * 0	1.17848	1.84637	1.19E-11	2.46109	2.46109	BCC * 1 up vs Healthy * 0	1.90029	3.18738	38.4253	58.6157	26.0474	14.8025	13529.9	1
20	kegg_pathway_169	Butanoate metabolism	1.54E-09	0.000518286	0.000264211	0.000652968	1.64275	1.64275	BCC * 0 up vs Healthy * 0	1.2357	2.18389	4.76E-11	3.0472	3.0472	BCC * 1 up vs Healthy * 0	2.19513	4.23002	37.328	12.1455	58.9739	13.4257	5705.3	1
39	kegg_pathway_92	Drug metabolism - cytochrome P450	1.79E-09	0.000296793	6.38E-05	0.00156536	1.46044	1.46044	BCC * 0 up vs Healthy * 0	1.15514	1.84641	1.52E-11	2.54949	2.54949	BCC * 1 up vs Healthy * 0	1.94598	3.34017	36.6101	13.1485	30.7793	16.0717	14763.5	1
28	kegg_pathway_198	SNARE interactions in vesicular transport	2.01E-09	2.36E-09	0.00153785	0.000276511	1.46469	1.46469	BCC * 0 up vs Healthy * 0	1.19287	1.79844	2.72E-10	2.155	2.155	BCC * 1 up vs Healthy * 0	1.7012	2.72985	36.5475	36.2257	25.778	10.0812	5823.18	1
37	kegg_pathway_123	Ferroptosis	2.80E-09	6.16E-12	0.00362436	0.000191591	1.4499	1.4499	BCC * 0 up vs Healthy * 0	1.19316	1.76188	7.91E-10	2.02993	2.02993	BCC * 1 up vs Healthy * 0	1.62176	2.54082	35.746	48.0393	42.9837	8.48955	9175.45	1
36	kegg_pathway_115	Sphingolipid metabolism	3.11E-09	4.39E-11	1.10E-09	0.0641907	1.21235	1.21235	BCC * 0 up vs Healthy * 0	-1.01143	1.48658	1.18E-14	2.54431	2.54431	BCC * 1 up vs Healthy * 0	2.01167	3.21799	35.5502	44.0918	31.2953	37.6308	9509.36	1
28	kegg_pathway_243	Alanine, aspartate and glutamate metabolism	4.30E-09	1.54E-05	0.00113192	0.000519429	1.51785	1.51785	BCC * 0 up vs Healthy * 0	1.19968	1.9204	3.85E-10	2.39209	2.39209	BCC * 1 up vs Healthy * 0	1.8243	3.13659	35.024	18.8552	47.745	10.6522	7647.18	1
26	kegg_pathway_215	Cocaine addiction	4.41E-09	0.000253718	0.000946162	0.000582969	1.53078	1.53078	BCC * 0 up vs Healthy * 0	1.20154	1.95024	3.38E-10	2.46309	2.46309	BCC * 1 up vs Healthy * 0	1.86351	3.25559	35.0158	13.4754	35.973	10.9916	6985.54	1
25	kegg_pathway_110	Intestinal immune network for IgA production	4.44E-09	1.12E-12	0.0764362	1.52E-05	1.83052	1.83052	BCC * 0 up vs Healthy * 0	1.39328	2.40499	3.38E-08	2.43845	2.43845	BCC * 1 up vs Healthy * 0	1.78062	3.3393	35.0254	51.9199	42.8462	3.14546	8202.36	1
40	kegg_pathway_315	Nucleotide excision repair	4.80E-09	1.49E-08	5.54E-05	0.00275376	1.31012	1.31012	BCC * 0 up vs Healthy * 0	1.09793	1.56332	3.21E-11	2.00055	2.00055	BCC * 1 up vs Healthy * 0	1.63215	2.45212	34.6428	32.3938	17.9202	16.3413	8817.09	1
26	kegg_pathway_257	Base excision repair	4.81E-09	5.76E-07	0.000102155	0.00201018	1.44088	1.44088	BCC * 0 up vs Healthy * 0	1.14315	1.81615	5.54E-11	2.45973	2.45973	BCC * 1 up vs Healthy * 0	1.88406	3.21128	34.8398	25.3001	20.2958	15.2114	6381.32	1
25	kegg_pathway_49	Antifolate resistance	5.02E-09	4.85E-13	0.0565113	2.35E-05	1.7061	1.7061	BCC * 0 up vs Healthy * 0	1.33306	2.18354	2.53E-08	2.25527	2.25527	BCC * 1 up vs Healthy * 0	1.69733	2.99659	34.7757	53.653	34.5468	3.64519	6702.67	1
43	kegg_pathway_165	Metabolism of xenobiotics by cytochrome P450	5.84E-09	5.09E-06	0.000130717	0.00204863	1.43324	1.43324	BCC * 0 up vs Healthy * 0	1.14032	1.80141	7.57E-11	2.40949	2.40949	BCC * 1 up vs Healthy * 0	1.85161	3.13545	34.2269	20.934	28.4913	14.6966	17064.4	1
43	kegg_pathway_77	Chemical carcinogenesis	9.49E-09	8.14E-06	0.000302833	0.00173858	1.42245	1.42245	BCC * 0 up vs Healthy * 0	1.14114	1.77311	2.32E-10	2.28225	2.28225	BCC * 1 up vs Healthy * 0	1.77063	2.9417	33.263	20.0231	33.282	13.105	15851.2	1
30	kegg_pathway_232	Ovarian steroidogenesis	1.63E-08	3.56E-08	0.00863191	0.000287054	1.54733	1.54733	BCC * 0 up vs Healthy * 0	1.22271	1.95814	7.85E-09	2.23339	2.23339	BCC * 1 up vs Healthy * 0	1.70284	2.92926	32.3257	30.77	38.0917	6.91969	8798.06	1
25	kegg_pathway_279	Nicotinate and nicotinamide metabolism	2.35E-08	8.82E-07	0.0289075	0.000129182	1.67439	1.67439	BCC * 0 up vs Healthy * 0	1.2869	2.17855	3.76E-08	2.35509	2.35509	BCC * 1 up vs Healthy * 0	1.73914	3.1892	31.6811	24.471	31.2994	4.78662	7627.89	1
10	kegg_pathway_284	Sulfur metabolism	3.38E-08	2.32E-05	0.154412	2.28E-05	2.42795	2.42795	BCC * 0 up vs Healthy * 0	1.61628	3.64725	3.87E-07	3.42247	3.42247	BCC * 1 up vs Healthy * 0	2.14177	5.46896	31.6835	18.333	13.9578	2.03568	2893.75	1
19	kegg_pathway_86	Collecting duct acid secretion	3.50E-08	3.23E-09	0.000438132	0.00270125	1.51436	1.51436	BCC * 0 up vs Healthy * 0	1.15524	1.98512	1.06E-09	2.66712	2.66712	BCC * 1 up vs Healthy * 0	1.95268	3.64297	31.0348	35.8676	32.5582	12.4692	4651.8	1
10	kegg_pathway_176	Glycosaminoglycan biosynthesis - keratan sulfate	4.75E-08	0.00115891	0.0890152	5.74E-05	2.48604	2.48604	BCC * 0 up vs Healthy * 0	1.60065	3.86119	2.45E-07	3.87484	3.87484	BCC * 1 up vs Healthy * 0	2.33346	6.43439	30.9739	10.7061	17.7084	2.90597	3387.65	1
28	kegg_pathway_230	Aldosterone-regulated sodium reabsorption	6.09E-08	2.06E-07	0.000536396	0.00338711	1.34767	1.34767	BCC * 0 up vs Healthy * 0	1.10407	1.64501	1.93E-09	2.03083	2.03083	BCC * 1 up vs Healthy * 0	1.61413	2.55511	29.7282	27.3125	41.1045	12.0529	5492.71	1
39	kegg_pathway_56	Endocrine and other factor-regulated calcium reabsorption	7.41E-08	5.24E-08	7.79E-07	0.0425879	1.19328	1.19328	BCC * 0 up vs Healthy * 0	1.00593	1.41551	1.83E-11	1.97145	1.97145	BCC * 1 up vs Healthy * 0	1.61937	2.40007	29.2286	29.9111	38.748	24.6053	7830.47	1
15	kegg_pathway_209	Other glycan degradation	1.64E-07	5.75E-05	0.00473963	0.00162261	1.67869	1.67869	BCC * 0 up vs Healthy * 0	1.21736	2.31483	3.08E-08	2.87813	2.87813	BCC * 1 up vs Healthy * 0	1.98777	4.1673	28.0632	16.4132	12.1256	8.035	4077.93	1
28	kegg_pathway_75	Circadian rhythm	1.97E-07	0.000219033	2.82E-06	0.0435942	1.23228	1.23228	BCC * 0 up vs Healthy * 0	1.00603	1.50941	1.17E-10	2.16962	2.16962	BCC * 1 up vs Healthy * 0	1.71753	2.7407	27.3965	13.7482	27.6955	22.1552	5686.32	1
24	kegg_pathway_178	beta-Alanine metabolism	2.32E-07	4.33E-07	0.0892747	0.000191626	1.63758	1.63758	BCC * 0 up vs Healthy * 0	1.26454	2.12068	8.02E-07	2.12482	2.12482	BCC * 1 up vs Healthy * 0	1.5776	2.86184	27.1287	25.8909	55.8119	2.89313	6779.68	1
24	kegg_pathway_134	Tryptophan metabolism	3.25E-07	1.59E-07	0.000207172	0.012258	1.37295	1.37295	BCC * 0 up vs Healthy * 0	1.07152	1.75917	4.03E-09	2.37211	2.37211	BCC * 1 up vs Healthy * 0	1.78292	3.156	26.4582	27.8786	67.5688	13.869	6233.28	1
22	kegg_pathway_133	Tyrosine metabolism	4.33E-07	3.13E-06	0.0044045	0.00308843	1.54715	1.54715	BCC * 0 up vs Healthy * 0	1.15919	2.06496	6.28E-08	2.52078	2.52078	BCC * 1 up vs Healthy * 0	1.80765	3.51525	25.9214	22.0142	45.4237	8.15027	7100.98	1
18	kegg_pathway_34	Folate biosynthesis	4.49E-07	8.19E-08	0.0026218	0.0041883	1.63846	1.63846	BCC * 0 up vs Healthy * 0	1.16919	2.29608	4.20E-08	2.99521	2.99521	BCC * 1 up vs Healthy * 0	2.03057	4.4181	25.936	29.35	19.269	9.11581	6485.77	1
21	kegg_pathway_224	Starch and sucrose metabolism	4.75E-07	0.0126227	0.0891735	0.00030897	1.64223	1.64223	BCC * 0 up vs Healthy * 0	1.25518	2.14863	1.38E-06	2.15315	2.15315	BCC * 1 up vs Healthy * 0	1.57986	2.93447	25.7578	6.2475	42.5761	2.89579	5606.39	1
22	kegg_pathway_173	African trypanosomiasis	9.88E-07	4.90E-08	0.0354767	0.00118069	1.58865	1.58865	BCC * 0 up vs Healthy * 0	1.20165	2.10028	8.85E-07	2.25046	2.25046	BCC * 1 up vs Healthy * 0	1.63157	3.1041	24.2879	30.2723	40.2238	4.43545	6640.96	1
13	kegg_pathway_177	Glycosaminoglycan biosynthesis - heparan sulfate / heparin	1.01E-06	0.00149215	0.0802299	0.000549278	1.86233	1.86233	BCC * 0 up vs Healthy * 0	1.31059	2.64634	2.20E-06	2.68109	2.68109	BCC * 1 up vs Healthy * 0	1.78873	4.01862	24.4772	10.1946	21.427	3.07199	3657.17	1
20	kegg_pathway_194	Terpenoid backbone biosynthesis	1.02E-06	3.89E-06	0.000146983	0.0241924	1.35141	1.35141	BCC * 0 up vs Healthy * 0	1.04018	1.75578	8.98E-09	2.44096	2.44096	BCC * 1 up vs Healthy * 0	1.80557	3.29995	24.2561	21.6118	24.4043	14.5473	4821.67	1
23	kegg_pathway_62	Glycine, serine and threonine metabolism	1.04E-06	0.000550814	0.00253384	0.00688874	1.50313	1.50313	BCC * 0 up vs Healthy * 0	1.11875	2.01958	8.17E-08	2.55269	2.55269	BCC * 1 up vs Healthy * 0	1.81658	3.58709	24.1767	12.0178	31.0365	9.16523	8124.54	1
15	kegg_pathway_3	Mannose type O-glycan biosynthesis	1.39E-06	0.00808844	0.584986	4.47E-05	2.0844	2.0844	BCC * 0 up vs Healthy * 0	1.46765	2.96033	4.30E-05	2.33484	2.33484	BCC * 1 up vs Healthy * 0	1.55869	3.49749	23.7609	7.05992	42.462	0.29856	4860.87	1
20	kegg_pathway_18	Pentose and glucuronate interconversions	1.81E-06	0.00635118	0.057698	0.00114279	1.71098	1.71098	BCC * 0 up vs Healthy * 0	1.23878	2.36318	2.38E-06	2.46099	2.46099	BCC * 1 up vs Healthy * 0	1.69651	3.56995	23.1204	7.48651	35.5322	3.61251	7339.01	1
20	kegg_pathway_185	Biosynthesis of unsaturated fatty acids	2.19E-06	4.17E-05	1.19E-06	0.136802	1.1999	1.1999	BCC * 0 up vs Healthy * 0	-1.05967	1.52566	7.41E-10	2.40679	2.40679	BCC * 1 up vs Healthy * 0	1.82508	3.17391	22.745	16.9756	17.042	23.9463	4059.75	1
44	kegg_pathway_141	Cortisol synthesis and secretion	3.02E-06	0.00065971	0.00826125	0.00659954	1.29648	1.29648	BCC * 0 up vs Healthy * 0	1.07508	1.56347	5.41E-07	1.73864	1.73864	BCC * 1 up vs Healthy * 0	1.40131	2.15718	21.9433	11.6401	55.5258	6.99142	11986	1
15	kegg_pathway_163	Fat digestion and absorption	3.34E-06	6.95E-05	0.00148356	0.0163417	1.47998	1.47998	BCC * 0 up vs Healthy * 0	1.07497	2.03759	1.52E-07	2.70797	2.70797	BCC * 1 up vs Healthy * 0	1.87367	3.91378	22.0146	16.0435	20.2229	10.1911	4037.78	1
37	kegg_pathway_47	Bile secretion	3.36E-06	8.95E-07	0.00250544	0.0132858	1.33691	1.33691	BCC * 0 up vs Healthy * 0	1.06248	1.68223	2.18E-07	2.01902	2.01902	BCC * 1 up vs Healthy * 0	1.54954	2.63075	21.7615	24.3429	38.0793	9.16728	12752.8	1
33	kegg_pathway_273	Retinol metabolism	4.01E-06	4.28E-06	0.000781789	0.0245916	1.3407	1.3407	BCC * 0 up vs Healthy * 0	1.03831	1.73114	1.03E-07	2.23245	2.23245	BCC * 1 up vs Healthy * 0	1.6631	2.99669	21.4384	21.3113	24.6342	11.3355	12548.5	1
36	kegg_pathway_127	Amyotrophic lateral sclerosis (ALS)	4.25E-06	9.08E-11	0.0105666	0.00687588	1.32092	1.32092	BCC * 0 up vs Healthy * 0	1.07963	1.61615	9.01E-07	1.79381	1.79381	BCC * 1 up vs Healthy * 0	1.42189	2.263	21.3101	42.6304	35.6919	6.55354	9304.58	1
10	kegg_pathway_246	Non-homologous end-joining	7.43E-06	0.00131839	0.00488545	0.0135441	1.55002	1.55002	BCC * 0 up vs Healthy * 0	1.09511	2.19388	8.18E-07	2.77215	2.77215	BCC * 1 up vs Healthy * 0	1.85791	4.13627	20.6074	10.4614	48.092	8.00886	2109.16	1
32	kegg_pathway_126	Steroid hormone biosynthesis	9.46E-06	0.000139136	0.0379796	0.00468192	1.44867	1.44867	BCC * 0 up vs Healthy * 0	1.12073	1.87256	5.71E-06	1.98684	1.98684	BCC * 1 up vs Healthy * 0	1.47831	2.67029	19.7719	14.6002	28.7145	4.31468	11896.9	1
27	kegg_pathway_221	Carbohydrate digestion and absorption	1.05E-05	0.000403424	0.00724394	0.0140873	1.32729	1.32729	BCC * 0 up vs Healthy * 0	1.05888	1.66375	1.41E-06	1.90265	1.90265	BCC * 1 up vs Healthy * 0	1.46668	2.46822	19.5996	12.5932	49.0275	7.23835	6557.85	1
14	kegg_pathway_144	Arginine biosynthesis	1.15E-05	1.37E-06	0.00168768	0.0290894	1.41401	1.41401	BCC * 0 up vs Healthy * 0	1.03605	1.92986	5.03E-07	2.52748	2.52748	BCC * 1 up vs Healthy * 0	1.76644	3.61638	19.5904	23.8252	66.9578	9.95598	3325.93	1
16	kegg_pathway_156	Other types of O-glycan biosynthesis	1.26E-05	7.56E-06	0.00484691	0.0187425	1.42436	1.42436	BCC * 0 up vs Healthy * 0	1.06075	1.91261	1.22E-06	2.33249	2.33249	BCC * 1 up vs Healthy * 0	1.66101	3.27543	19.3739	20.3726	30.1459	7.99025	3906.11	1
9	kegg_pathway_38	Taurine and hypotaurine metabolism	1.30E-05	0.00103137	0.351892	0.000572498	2.33707	2.33707	BCC * 0 up vs Healthy * 0	1.44555	3.77841	9.11E-05	3.04529	3.04529	BCC * 1 up vs Healthy * 0	1.75107	5.29608	19.5406	10.9456	45.5174	0.868838	3262.05	1
19	kegg_pathway_132	Mismatch repair	2.14E-05	3.69E-05	0.00142911	0.043136	1.33153	1.33153	BCC * 0 up vs Healthy * 0	1.0089	1.75732	7.53E-07	2.25271	2.25271	BCC * 1 up vs Healthy * 0	1.63644	3.10105	18.288	17.2232	19.9593	10.2414	4887.71	1
22	kegg_pathway_61	Hippo signaling pathway - multiple species	4.46E-05	7.11E-07	0.00131871	0.0639041	1.25063	1.25063	BCC * 0 up vs Healthy * 0	-1.01304	1.58446	1.37E-06	1.96435	1.96435	BCC * 1 up vs Healthy * 0	1.49575	2.57976	16.8318	24.9373	24.963	10.3814	4769.48	1
18	kegg_pathway_36	Mucin type O-glycan biosynthesis	4.77E-05	4.15E-06	0.0114713	0.0251298	1.44188	1.44188	BCC * 0 up vs Healthy * 0	1.04686	1.98596	7.69E-06	2.33118	2.33118	BCC * 1 up vs Healthy * 0	1.61219	3.37081	16.7344	21.5174	32.0976	6.42305	5838.14	1
14	kegg_pathway_162	Proximal tubule bicarbonate reclamation	6.72E-05	0.00027395	0.219997	0.00346927	1.71598	1.71598	BCC * 0 up vs Healthy * 0	1.19557	2.46291	0.00016853	2.23129	2.23129	BCC * 1 up vs Healthy * 0	1.47158	3.38321	16.125	13.4072	64.5296	1.50769	4489.78	1
7	kegg_pathway_19	Riboflavin metabolism	0.000101809	0.000542222	0.152872	0.00636466	2.09688	2.09688	BCC * 0 up vs Healthy * 0	1.23396	3.56323	0.000156053	3.28461	3.28461	BCC * 1 up vs Healthy * 0	1.78336	6.04964	15.5396	12.2421	12.5125	2.05435	2393.56	1
11	kegg_pathway_152	Glycosaminoglycan degradation	0.000113701	0.000266622	0.011846	0.0390897	1.4724	1.4724	BCC * 0 up vs Healthy * 0	1.01964	2.12619	1.71E-05	2.55002	2.55002	BCC * 1 up vs Healthy * 0	1.67005	3.89366	15.1619	13.5058	26.4207	6.38593	2858.39	1
12	kegg_pathway_278	Pantothenate and CoA biosynthesis	0.000113828	0.00076161	0.00154168	0.0927831	1.37731	1.37731	BCC * 0 up vs Healthy * 0	-1.05479	2.00092	3.79E-06	2.78374	2.78374	BCC * 1 up vs Healthy * 0	1.81049	4.28018	15.137	11.4767	29.5453	10.1421	3517.94	1
7	kegg_pathway_220	Synthesis and degradation of ketone bodies	0.000116877	0.0038584	0.0856398	0.0113771	1.88149	1.88149	BCC * 0 up vs Healthy * 0	1.15453	3.06619	9.78E-05	3.09421	3.09421	BCC * 1 up vs Healthy * 0	1.76295	5.43076	15.2645	8.48834	19.3224	2.97516	2030.65	1
28	kegg_pathway_179	ABC transporters	0.000166813	1.88E-06	0.000363373	0.176142	1.17377	1.17377	BCC * 0 up vs Healthy * 0	-1.07468	1.48063	1.94E-06	1.9199	1.9199	BCC * 1 up vs Healthy * 0	1.46925	2.50878	14.2666	22.9462	30.048	12.7881	7453.78	1
17	kegg_pathway_135	One carbon pool by folate	0.000188646	0.0307335	0.210414	0.00748456	1.47202	1.47202	BCC * 0 up vs Healthy * 0	1.10919	1.95353	0.000349036	1.81607	1.81607	BCC * 1 up vs Healthy * 0	1.31087	2.51598	14.0921	4.68691	23.6442	1.57148	4067.27	1
12	kegg_pathway_117	Glycosphingolipid biosynthesis - globo and isoglobo series	0.000340717	0.000155326	0.667817	0.00258775	1.86085	1.86085	BCC * 0 up vs Healthy * 0	1.24373	2.78417	0.00231592	2.06141	2.06141	BCC * 1 up vs Healthy * 0	1.296	3.27888	13.0154	14.5329	30.1383	0.18439	4094.43	1
6	kegg_pathway_206	Sulfur relay system	0.000518444	0.0705092	0.778535	0.00268299	2.31062	2.31062	BCC * 0 up vs Healthy * 0	1.34127	3.98053	0.0038614	2.52915	2.52915	BCC * 1 up vs Healthy * 0	1.35171	4.7322	12.3778	3.30006	14.6811	0.0792656	1844.54	1
15	kegg_pathway_172	alpha-Linolenic acid metabolism	0.000568086	9.29E-05	0.000931137	0.225025	1.219	1.219	BCC * 0 up vs Healthy * 0	-1.12997	1.6791	1.21E-05	2.29012	2.29012	BCC * 1 up vs Healthy * 0	1.58367	3.3117	12.0036	15.4814	22.4083	11.0676	4049.98	1
3	kegg_pathway_151	D-Glutamine and D-glutamate metabolism	0.000737339	0.0201214	0.0981702	0.0312679	1.89121	1.89121	BCC * 0 up vs Healthy * 0	1.06001	3.37418	0.000507568	3.33255	3.33255	BCC * 1 up vs Healthy * 0	1.71065	6.49223	12.0029	5.54824	202.614	2.77809	510.728	1
14	kegg_pathway_17	Ascorbate and aldarate metabolism	0.000839819	0.270685	0.0619018	0.05011	1.45612	1.45612	BCC * 0 up vs Healthy * 0	-1.00018	2.12068	0.000356293	2.20782	2.20782	BCC * 1 up vs Healthy * 0	1.43182	3.40438	11.2706	1.21563	53.3689	3.49941	4859.9	1
14	kegg_pathway_97	2-Oxocarboxylic acid metabolism	0.00098171	3.94E-07	0.0030133	0.201522	1.22684	1.22684	BCC * 0 up vs Healthy * 0	-1.11582	1.67946	4.41E-05	2.13427	2.13427	BCC * 1 up vs Healthy * 0	1.48646	3.0644	10.9754	26.334	17.4813	8.87537	3390.74	1
22	kegg_pathway_116	Glycosphingolipid biosynthesis - lacto and neolacto series	0.00116911	4.22E-05	0.234129	0.0236143	1.41965	1.41965	BCC * 0 up vs Healthy * 0	1.0482	1.92273	0.00157732	1.75824	1.75824	BCC * 1 up vs Healthy * 0	1.23975	2.49357	10.6065	16.9345	29.3391	1.41751	7839.32	1
13	kegg_pathway_210	Vitamin digestion and absorption	0.00136859	0.0271098	0.155136	0.0364872	1.53543	1.53543	BCC * 0 up vs Healthy * 0	1.02743	2.2946	0.00119811	2.15383	2.15383	BCC * 1 up vs Healthy * 0	1.35592	3.42128	10.3572	4.91103	12.0828	2.02678	4781.55	1
46	kegg_pathway_236	GnRH secretion	0.00147747	5.74E-06	0.000273823	0.439082	1.07324	1.07324	BCC * 0 up vs Healthy * 0	-1.11454	1.28378	1.43E-05	1.58052	1.58052	BCC * 1 up vs Healthy * 0	1.28585	1.94272	10.1364	20.6905	49.536	13.2917	11989.6	1
10	kegg_pathway_69	Phenylalanine metabolism	0.00187566	3.33E-06	0.034469	0.108033	1.43906	1.43906	BCC * 0 up vs Healthy * 0	-1.08357	2.24396	0.000447409	2.51266	2.51266	BCC * 1 up vs Healthy * 0	1.50624	4.19154	9.79528	22.2283	46.1211	4.50149	3449.02	1
8	kegg_pathway_119	Ubiquinone and other terpenoid-quinone biosynthesis	0.0020624	0.213748	0.210334	0.0371375	1.57767	1.57767	BCC * 0 up vs Healthy * 0	1.02773	2.42188	0.00222106	2.168	2.168	BCC * 1 up vs Healthy * 0	1.32328	3.55193	9.64818	1.55193	6.30869	1.57535	2047.63	1
15	kegg_pathway_70	Steroid biosynthesis	0.00220778	1.57E-07	0.000171366	0.551899	1.10291	1.10291	BCC * 0 up vs Healthy * 0	-1.2526	1.52369	1.72E-05	2.2734	2.2734	BCC * 1 up vs Healthy * 0	1.56676	3.29874	9.44807	28.149	34.0489	14.2976	4125.15	1
20	kegg_pathway_327	Glycosylphosphatidylinositol (GPI)-anchor biosynthesis	0.00230553	0.000384214	0.0112849	0.193269	1.21443	1.21443	BCC * 0 up vs Healthy * 0	-1.10363	1.62767	0.000236258	1.88651	1.88651	BCC * 1 up vs Healthy * 0	1.34632	2.64345	9.3476	12.713	24.4554	6.44914	6036.06	1
12	kegg_pathway_149	Phototransduction	0.00305977	0.144155	0.452626	0.0237827	1.47422	1.47422	BCC * 0 up vs Healthy * 0	1.05321	2.06354	0.00661664	1.71202	1.71202	BCC * 1 up vs Healthy * 0	1.16219	2.52197	8.85974	2.13988	67.9276	0.56497	2852.3	1
10	kegg_pathway_323	Nitrogen metabolism	0.00401537	4.51E-05	0.041736	0.150105	1.35654	1.35654	BCC * 0 up vs Healthy * 0	-1.11717	2.05583	0.00100538	2.24135	2.24135	BCC * 1 up vs Healthy * 0	1.38846	3.61815	8.37195	17.0101	40.4386	4.17221	3020.5	1
14	kegg_pathway_112	Linoleic acid metabolism	0.00596612	0.00192845	0.0269874	0.223341	1.24938	1.24938	BCC * 0 up vs Healthy * 0	-1.14578	1.7885	0.00104161	2.00055	2.00055	BCC * 1 up vs Healthy * 0	1.3234	3.02418	7.61749	9.70641	19.9161	4.91695	4424.82	1
3	kegg_pathway_199	Neomycin, kanamycin and gentamicin biosynthesis	0.00976711	0.406704	0.179952	0.111768	1.6469	1.6469	BCC * 0 up vs Healthy * 0	-1.12487	3.05097	0.00684406	2.68352	2.68352	BCC * 1 up vs Healthy * 0	1.31906	5.45937	6.89547	0.693283	204.686	1.81917	579.267	1
14	kegg_pathway_64	Histidine metabolism	0.0106713	7.61E-05	0.00833187	0.430512	1.15214	1.15214	BCC * 0 up vs Healthy * 0	-1.23489	1.63923	0.000841468	2.00193	2.00193	BCC * 1 up vs Healthy * 0	1.3337	3.00499	6.56239	15.8836	46.7491	7.00948	4274.92	1
11	kegg_pathway_164	Selenocompound metabolism	0.0106749	0.000346711	0.563157	0.0468264	1.42241	1.42241	BCC * 0 up vs Healthy * 0	1.00498	2.01322	0.021096	1.60197	1.60197	BCC * 1 up vs Healthy * 0	1.07368	2.39021	6.57369	12.9988	28.2346	0.334766	2554.88	1
36	kegg_pathway_227	Olfactory transduction	0.0198275	0.000250769	0.278464	0.136723	1.17988	1.17988	BCC * 0 up vs Healthy * 0	-1.05391	1.46716	0.0171262	1.35719	1.35719	BCC * 1 up vs Healthy * 0	1.05591	1.74445	5.43888	13.4722	74.0371	1.17544	10859.6	1
3	kegg_pathway_107	Phenylalanine, tyrosine and tryptophan biosynthesis	0.0274549	0.000218587	0.730878	0.0700486	1.86118	1.86118	BCC * 0 up vs Healthy * 0	-1.05303	3.64768	0.0553685	2.13274	2.13274	BCC * 1 up vs Healthy * 0	-1.01782	4.62967	4.98288	14.5358	115.767	0.118859	689.923	1
10	kegg_pathway_67	Primary bile acid biosynthesis	0.0329423	0.00654997	0.165036	0.256552	1.27395	1.27395	BCC * 0 up vs Healthy * 0	-1.19339	1.93682	0.017306	1.79797	1.79797	BCC * 1 up vs Healthy * 0	1.10972	2.91307	4.57994	7.46919	45.0411	1.93442	3066.94	1
9	kegg_pathway_313	Glycosphingolipid biosynthesis - ganglio series	0.0433817	0.00235323	0.30276	0.215017	1.28838	1.28838	BCC * 0 up vs Healthy * 0	-1.15927	1.92431	0.0347041	1.64562	1.64562	BCC * 1 up vs Healthy * 0	1.03666	2.61229	4.10893	9.3822	8.62428	1.06499	2274.83	1
8	kegg_pathway_111	Thiamine metabolism	0.0465187	0.0296873	0.607776	0.130212	1.36592	1.36592	BCC * 0 up vs Healthy * 0	-1.09695	2.04661	0.0673424	1.5443	1.5443	BCC * 1 up vs Healthy * 0	-1.03169	2.46045	3.99314	4.76923	54.65	0.263939	1822.59	1
15	kegg_pathway_57	Nicotine addiction	0.0735762	0.505755	0.200315	0.0179192	0.62089	-1.61059	BCC * 0 down vs Healthy * 0	-2.38909	-1.08577	0.443414	0.837463	-1.19408	BCC * 1 down vs Healthy * 0	-1.88057	1.31893	3.2124	0.443363	18.3605	1.64362	6140.85	1
3	kegg_pathway_166	Lipoic acid metabolism	0.140132	0.101002	0.014217	0.923172	0.964741	-1.03655	BCC * 0 down vs Healthy * 0	-2.16255	2.01274	0.0167146	2.82446	2.82446	BCC * 1 up vs Healthy * 0	1.21074	6.589	2.20561	2.73148	80.5094	6.19036	824.07	1
5	kegg_pathway_228	Phosphonate and phosphinate metabolism	0.284721	0.078652	0.0739803	0.944845	0.984227	-1.01603	BCC * 0 down vs Healthy * 0	-1.59757	1.54757	0.0812305	1.58933	1.58933	BCC * 1 up vs Healthy * 0	-1.05973	2.67685	1.15052	3.12411	33.6582	3.22581	882.946	1
24	kegg_pathway_321	Taste transduction	0.3354	0.0099375	0.36854	0.724287	1.05635	1.05635	BCC * 0 up vs Healthy * 0	-1.28411	1.43291	0.224975	1.24271	1.24271	BCC * 1 up vs Healthy * 0	-1.14328	1.76559	0.928848	6.67204	17.4438	0.809328	9430.12	1
12	kegg_pathway_54	Fatty acid biosynthesis	0.369023	0.0265285	0.0154392	0.551709	0.901986	-1.10866	BCC * 0 down vs Healthy * 0	-1.55808	1.26762	0.0534932	1.4713	1.4713	BCC * 1 up vs Healthy * 0	-1.00585	2.17739	0.808444	4.95117	32.6232	5.90703	2920.62	1
4	kegg_pathway_41	Maturity onset diabetes of the young	0.581281	0.647291	0.524887	0.895322	1.04507	1.04507	BCC * 0 up vs Healthy * 0	-1.8525	2.02325	0.449885	1.33893	1.33893	BCC * 1 up vs Healthy * 0	-1.59853	2.86575	0.305403	0.210121	117.229	0.406048	1195.82	1
