# Supplementary material for: Short Tandem Repeat (STR) Somatic Mutation in Non-Melanoma Skin Cancer (NMSC): Association with Transcriptomic Profile and Potential Implications for Therapy
Source: Cancers (Basel). 2025 May 15;17(10):1669. doi: 10.3390/cancers17101669 (PMC12110349; doi:10.3390/cancers17101669)
Supplement: Supplementary file 1 [file cancers-17-01669-s001.zip › Table S15_Geneset ANOVA_KEGG_interact_STR BRAF.csv]

Table S15: Geneset ANOVA_KEGG_interact_STR BRAF
# of genes	GO ID	GO Description	p-value(Tissue)	p-value(UACR_Baseline_Cat192)	p-value(Tissue * BRAF_STR_BCC)	p-value(BCC * 0 vs. Healthy * 0)	Ratio(BCC * 0 vs. Healthy * 0)	Fold-Change(BCC * 0 vs. Healthy * 0)	Fold-Change(BCC * 0 vs. Healthy * 0) (Description)	Fold Change(BCC * 0 vs. Healthy * 0) 95% lower limit	Fold Change(BCC * 0 vs. Healthy * 0) 95% upper limit	p-value(BCC * 1 vs. Healthy * 0)	Ratio(BCC * 1 vs. Healthy * 0)	Fold-Change(BCC * 1 vs. Healthy * 0)	Fold-Change(BCC * 1 vs. Healthy * 0) (Description)	Fold Change(BCC * 1 vs. Healthy * 0) 95% lower limit	Fold Change(BCC * 1 vs. Healthy * 0) 95% upper limit	F(Tissue)	F(UACR_Baseline_Cat192)	F(Marker ID)	F(Tissue * BRAF_STR_BCC)	SS(Error)	F(Error)
45	kegg_pathway_238	Viral myocarditis	2.30E-30	1.56E-25	2.40E-12	3.36E-11	1.75426	1.75426	BCC * 0 up vs Healthy * 0	1.48706	2.06948	8.77E-35	3.54428	3.54428	BCC * 1 up vs Healthy * 0	2.9089	4.31844	135.965	112.401	84.1938	49.8014	10080.6	1
42	kegg_pathway_192	Hedgehog signaling pathway	1.78E-29	5.14E-08	0.000190617	5.15E-17	2.09273	2.09273	BCC * 0 up vs Healthy * 0	1.76383	2.48296	2.75E-26	3.07723	3.07723	BCC * 1 up vs Healthy * 0	2.50832	3.77516	131.938	29.9307	34.0998	13.982	9399.36	1
45	kegg_pathway_296	Basal cell carcinoma	8.94E-27	2.99E-09	0.000295829	2.62E-15	2.11485	2.11485	BCC * 0 up vs Healthy * 0	1.75914	2.54249	4.71E-24	3.16352	3.16352	BCC * 1 up vs Healthy * 0	2.53835	3.94266	118.43	35.5414	30.5106	13.1469	12520.1	1
43	kegg_pathway_138	Vibrio cholerae infection	5.48E-26	8.04E-22	8.96E-13	1.36E-08	1.59743	1.59743	BCC * 0 up vs Healthy * 0	1.35987	1.87649	1.95E-31	3.21355	3.21355	BCC * 1 up vs Healthy * 0	2.65087	3.89566	114.77	94.6301	47.2638	51.8233	8736.72	1
47	kegg_pathway_131	Glycolysis / Gluconeogenesis	2.11E-25	3.33E-15	4.18E-09	2.97E-10	1.7734	1.7734	BCC * 0 up vs Healthy * 0	1.48514	2.1176	5.67E-28	3.33518	3.33518	BCC * 1 up vs Healthy * 0	2.69785	4.12307	111.624	63.0917	50.0149	34.859	12672.9	1
46	kegg_pathway_252	Complement and coagulation cascades	2.27E-25	2.75E-18	1.45E-10	2.23E-09	1.91508	1.91508	BCC * 0 up vs Healthy * 0	1.54916	2.36744	3.53E-29	4.36712	4.36712	BCC * 1 up vs Healthy * 0	3.38921	5.62719	111.538	77.6387	29.1557	41.5524	17345.6	1
43	kegg_pathway_155	Pyrimidine metabolism	1.09E-23	7.22E-12	0.000650672	1.49E-13	2.15057	2.15057	BCC * 0 up vs Healthy * 0	1.75781	2.63109	2.43E-21	3.25807	3.25807	BCC * 1 up vs Healthy * 0	2.56008	4.14636	103.629	47.6115	25.7312	11.6669	13706.4	1
43	kegg_pathway_322	Proteasome	2.47E-23	6.41E-27	1.87E-12	2.31E-07	1.47939	1.47939	BCC * 0 up vs Healthy * 0	1.27599	1.71521	6.36E-29	2.78553	2.78553	BCC * 1 up vs Healthy * 0	2.33406	3.32433	101.917	119.308	18.5062	50.3311	7373.14	1
38	kegg_pathway_288	Amino sugar and nucleotide sugar metabolism	4.62E-23	3.19E-15	1.67E-12	3.16E-07	1.68692	1.68692	BCC * 0 up vs Healthy * 0	1.38156	2.05978	1.10E-28	3.97473	3.97473	BCC * 1 up vs Healthy * 0	3.13058	5.04651	100.979	63.4254	28.429	50.6577	10491.7	1
43	kegg_pathway_45	Glutathione metabolism	1.72E-20	3.92E-19	6.95E-08	3.60E-08	1.76094	1.76094	BCC * 0 up vs Healthy * 0	1.44095	2.15199	6.99E-23	3.38997	3.38997	BCC * 1 up vs Healthy * 0	2.66729	4.30845	88.253	81.7741	32.731	29.329	13554.7	1
41	kegg_pathway_33	Regulation of lipolysis in adipocytes	5.58E-20	1.13E-11	5.40E-10	9.14E-07	1.64628	1.64628	BCC * 0 up vs Healthy * 0	1.34998	2.0076	3.67E-24	3.47513	3.47513	BCC * 1 up vs Healthy * 0	2.74124	4.40551	85.9151	46.7349	26.1759	38.9845	12062.1	1
27	kegg_pathway_325	Type I diabetes mellitus	7.23E-20	2.57E-22	1.54E-12	1.09E-05	1.66422	1.66422	BCC * 0 up vs Healthy * 0	1.32739	2.08653	8.32E-26	4.41302	4.41302	BCC * 1 up vs Healthy * 0	3.36759	5.78298	86.5105	98.6084	90.0908	51.1745	6783.11	1
41	kegg_pathway_256	Valine, leucine and isoleucine degradation	7.46E-20	2.35E-15	2.11E-07	4.19E-08	1.66118	1.66118	BCC * 0 up vs Healthy * 0	1.38652	1.99025	6.16E-22	2.93142	2.93142	BCC * 1 up vs Healthy * 0	2.36178	3.63844	85.3109	63.9523	25.9495	27.1565	10006.8	1
31	kegg_pathway_302	Various types of N-glycan biosynthesis	8.40E-19	1.92E-09	2.29E-05	6.18E-09	1.86156	1.86156	BCC * 0 up vs Healthy * 0	1.51148	2.29273	3.42E-19	3.17475	3.17475	BCC * 1 up vs Healthy * 0	2.47481	4.07264	80.9098	36.5877	25.8482	18.0629	7593.32	1
29	kegg_pathway_129	Prion diseases	1.11E-18	1.10E-14	1.43E-06	5.23E-08	1.95204	1.95204	BCC * 0 up vs Healthy * 0	1.53624	2.48037	3.33E-20	3.93011	3.93011	BCC * 1 up vs Healthy * 0	2.95145	5.23327	80.508	61.2711	44.7855	23.4843	8782.27	1
34	kegg_pathway_277	Thyroid cancer	1.23E-18	2.24E-12	6.88E-06	2.02E-08	1.7112	1.7112	BCC * 0 up vs Healthy * 0	1.4197	2.06256	1.43E-19	2.84492	2.84492	BCC * 1 up vs Healthy * 0	2.27566	3.55658	79.8947	50.1604	49.4337	20.3806	7342.65	1
44	kegg_pathway_29	Notch signaling pathway	2.07E-18	4.84E-10	4.84E-10	6.35E-06	1.42741	1.42741	BCC * 0 up vs Healthy * 0	1.2235	1.66531	7.28E-23	2.55405	2.55405	BCC * 1 up vs Healthy * 0	2.1242	3.07089	78.2978	39.172	46.2216	39.1718	8385.51	1
40	kegg_pathway_9	N-Glycan biosynthesis	1.02E-17	9.51E-15	2.34E-06	1.63E-07	1.67144	1.67144	BCC * 0 up vs Healthy * 0	1.3801	2.02429	2.82E-19	2.88929	2.88929	BCC * 1 up vs Healthy * 0	2.29798	3.63276	75.1674	61.1262	16.5227	22.4562	10696.1	1
49	kegg_pathway_60	Lysine degradation	3.28E-17	3.39E-16	2.57E-07	1.27E-06	1.41821	1.41821	BCC * 0 up vs Healthy * 0	1.23167	1.63301	1.04E-19	2.20159	2.20159	BCC * 1 up vs Healthy * 0	1.86	2.6059	72.463	67.696	67.4965	26.7345	8707.35	1
44	kegg_pathway_295	Legionellosis	5.54E-17	5.23E-25	9.01E-07	8.09E-07	1.54065	1.54065	BCC * 0 up vs Healthy * 0	1.2982	1.82838	4.78E-19	2.56309	2.56309	BCC * 1 up vs Healthy * 0	2.08863	3.14533	71.537	109.935	84.3854	24.2989	10346.5	1
37	kegg_pathway_30	Mineral absorption	6.48E-17	7.85E-12	4.42E-07	1.27E-06	1.62232	1.62232	BCC * 0 up vs Healthy * 0	1.3347	1.97193	3.12E-19	2.94689	2.94689	BCC * 1 up vs Healthy * 0	2.33366	3.72127	71.4857	47.5488	68.3348	25.7284	9498.85	1
47	kegg_pathway_214	VEGF signaling pathway	1.56E-16	6.43E-23	4.50E-09	2.15E-05	1.43207	1.43207	BCC * 0 up vs Healthy * 0	1.2138	1.68959	1.62E-20	2.57718	2.57718	BCC * 1 up vs Healthy * 0	2.11488	3.14054	69.3257	99.6694	37.5749	34.7114	11013.4	1
32	kegg_pathway_175	Type II diabetes mellitus	5.20E-16	1.29E-10	1.80E-05	4.09E-07	1.74278	1.74278	BCC * 0 up vs Healthy * 0	1.40694	2.15878	4.44E-17	3.03758	3.03758	BCC * 1 up vs Healthy * 0	2.3517	3.9235	67.4236	41.9928	50.0294	18.5306	8543.99	1
31	kegg_pathway_213	Homologous recombination	6.58E-16	8.51E-07	0.000238982	6.64E-08	1.72005	1.72005	BCC * 0 up vs Healthy * 0	1.41412	2.09217	6.35E-16	2.65749	2.65749	BCC * 1 up vs Healthy * 0	2.10274	3.35859	66.989	24.4826	24.2131	13.5742	6710.64	1
42	kegg_pathway_235	Cytosolic DNA-sensing pathway	1.12E-15	1.76E-14	8.65E-09	4.28E-05	1.461	1.461	BCC * 0 up vs Healthy * 0	1.21881	1.75131	1.51E-19	2.74921	2.74921	BCC * 1 up vs Healthy * 0	2.21362	3.41439	65.4403	59.8192	44.9883	33.4546	10561.6	1
34	kegg_pathway_225	Malaria	1.14E-15	6.59E-18	4.72E-05	3.41E-07	1.86514	1.86514	BCC * 0 up vs Healthy * 0	1.46918	2.36783	2.00E-16	3.35583	3.35583	BCC * 1 up vs Healthy * 0	2.52289	4.46377	65.7018	76.3855	37.8027	16.6641	11989.4	1
37	kegg_pathway_148	Inflammatory bowel disease (IBD)	1.27E-15	8.46E-21	1.51E-07	1.17E-05	1.53749	1.53749	BCC * 0 up vs Healthy * 0	1.26905	1.86271	1.58E-18	2.83117	2.83117	BCC * 1 up vs Healthy * 0	2.2508	3.56118	65.3463	90.1016	74.351	27.8438	9183.07	1
27	kegg_pathway_13	Citrate cycle (TCA cycle)	2.92E-15	2.72E-10	0.000600976	7.59E-08	1.85698	1.85698	BCC * 0 up vs Healthy * 0	1.4838	2.32401	5.24E-15	2.95743	2.95743	BCC * 1 up vs Healthy * 0	2.26168	3.8672	64.1445	40.6097	19.4201	11.8413	6675.6	1
22	kegg_pathway_63	Pentose phosphate pathway	3.26E-15	2.39E-07	1.60E-05	1.17E-06	1.9829	1.9829	BCC * 0 up vs Healthy * 0	1.50687	2.60931	1.95E-16	4.06419	4.06419	BCC * 1 up vs Healthy * 0	2.92709	5.643	64.332	27.1014	46.3207	18.8155	6629.14	1
43	kegg_pathway_104	Glycerolipid metabolism	1.28E-14	3.46E-15	1.82E-08	0.000105385	1.43737	1.43737	BCC * 0 up vs Healthy * 0	1.19689	1.72616	2.18E-18	2.68344	2.68344	BCC * 1 up vs Healthy * 0	2.15592	3.34004	60.448	63.109	37.5914	31.9705	11297	1
40	kegg_pathway_334	Arginine and proline metabolism	1.33E-14	5.64E-11	1.66E-06	1.23E-05	1.56776	1.56776	BCC * 0 up vs Healthy * 0	1.2822	1.91692	7.70E-17	2.80867	2.80867	BCC * 1 up vs Healthy * 0	2.20852	3.5719	60.4389	43.5221	51.1534	23.1236	11788.2	1
36	kegg_pathway_181	Vasopressin-regulated water reabsorption	1.55E-14	9.93E-11	1.64E-09	0.000293307	1.34355	1.34355	BCC * 0 up vs Healthy * 0	1.14537	1.57603	4.81E-19	2.40912	2.40912	BCC * 1 up vs Healthy * 0	1.99066	2.91555	60.2474	42.4503	36.2893	36.824	6012.88	1
46	kegg_pathway_118	Renin secretion	2.22E-14	4.40E-10	8.03E-09	0.000195506	1.39558	1.39558	BCC * 0 up vs Healthy * 0	1.17135	1.66274	1.90E-18	2.57375	2.57375	BCC * 1 up vs Healthy * 0	2.08749	3.17329	59.2527	39.3406	47.4838	33.572	11835.1	1
22	kegg_pathway_5	Autoimmune thyroid disease	3.48E-14	1.82E-13	3.18E-09	0.000302742	1.63151	1.63151	BCC * 0 up vs Healthy * 0	1.25187	2.12627	1.97E-18	4.23911	4.23911	BCC * 1 up vs Healthy * 0	3.08854	5.81832	59.3518	55.8857	74.3969	35.7821	6170.91	1
21	kegg_pathway_319	Allograft rejection	4.46E-14	2.96E-18	2.22E-10	0.000872186	1.56068	1.56068	BCC * 0 up vs Healthy * 0	1.20153	2.02719	4.13E-19	4.29438	4.29438	BCC * 1 up vs Healthy * 0	3.14132	5.8707	58.9218	79.425	82.9542	41.247	5480.23	1
23	kegg_pathway_196	Protein export	4.95E-14	4.76E-13	1.16E-06	2.68E-05	1.62596	1.62596	BCC * 0 up vs Healthy * 0	1.29699	2.03837	2.03E-16	3.16765	3.16765	BCC * 1 up vs Healthy * 0	2.41751	4.15056	58.5299	53.8139	25.7538	23.9607	4913.98	1
49	kegg_pathway_301	Fatty acid metabolism	6.66E-14	3.41E-16	8.55E-10	0.000753821	1.34108	1.34108	BCC * 0 up vs Healthy * 0	1.13079	1.59049	1.02E-18	2.52836	2.52836	BCC * 1 up vs Healthy * 0	2.06196	3.10026	56.9753	67.6816	28.4504	37.996	12736.7	1
37	kegg_pathway_93	Basal transcription factors	7.05E-14	8.58E-11	1.58E-05	8.49E-06	1.50044	1.50044	BCC * 0 up vs Healthy * 0	1.2556	1.79302	2.07E-15	2.38925	2.38925	BCC * 1 up vs Healthy * 0	1.93093	2.95636	57.1248	42.7264	25.8966	18.7567	7915.11	1
22	kegg_pathway_58	Graft-versus-host disease	7.17E-14	2.27E-19	1.48E-07	8.77E-05	1.69052	1.69052	BCC * 0 up vs Healthy * 0	1.3015	2.19582	5.86E-17	3.89555	3.89555	BCC * 1 up vs Healthy * 0	2.84961	5.3254	57.8364	84.8025	76.7346	28.0548	6015.85	1
27	kegg_pathway_305	Fructose and mannose metabolism	9.96E-14	7.77E-08	0.000160255	2.09E-06	1.8002	1.8002	BCC * 0 up vs Healthy * 0	1.41349	2.29271	2.29E-14	3.127	3.127	BCC * 1 up vs Healthy * 0	2.34188	4.17535	56.8143	29.257	37.3309	14.3466	7757.13	1
31	kegg_pathway_125	Cholesterol metabolism	1.36E-13	2.76E-12	2.86E-06	3.14E-05	1.59796	1.59796	BCC * 0 up vs Healthy * 0	1.28228	1.99136	8.90E-16	2.982	2.982	BCC * 1 up vs Healthy * 0	2.29211	3.87955	55.9871	49.8225	32.6083	22.1053	8474.8	1
44	kegg_pathway_261	RIG-I-like receptor signaling pathway	1.59E-13	1.87E-14	2.07E-08	0.000345209	1.37643	1.37643	BCC * 0 up vs Healthy * 0	1.15573	1.63926	2.18E-17	2.49166	2.49166	BCC * 1 up vs Healthy * 0	2.02187	3.07061	55.2996	59.642	36.6062	31.7087	10777.7	1
34	kegg_pathway_23	Cysteine and methionine metabolism	9.88E-13	1.24E-12	7.79E-05	1.45E-05	1.59892	1.59892	BCC * 0 up vs Healthy * 0	1.29403	1.97565	7.26E-14	2.65071	2.65071	BCC * 1 up vs Healthy * 0	2.05833	3.41359	51.8278	51.3609	34.6135	15.7031	9423.75	1
35	kegg_pathway_171	Bladder cancer	1.04E-12	6.14E-15	0.0146517	1.84E-07	1.65986	1.65986	BCC * 0 up vs Healthy * 0	1.37309	2.00651	1.52E-11	2.19508	2.19508	BCC * 1 up vs Healthy * 0	1.74973	2.75377	51.6867	62.1905	46.3636	5.97237	8026.85	1
24	kegg_pathway_87	Apoptosis - multiple species	1.59E-12	2.12E-10	0.000762393	3.58E-06	1.76665	1.76665	BCC * 0 up vs Healthy * 0	1.39028	2.24492	9.07E-13	2.87684	2.87684	BCC * 1 up vs Healthy * 0	2.16034	3.83098	51.2579	41.2177	24.5629	11.4021	6011.67	1
29	kegg_pathway_6	Pyruvate metabolism	1.68E-12	1.27E-09	3.96E-05	2.92E-05	1.59592	1.59592	BCC * 0 up vs Healthy * 0	1.28257	1.98581	6.41E-14	2.7485	2.7485	BCC * 1 up vs Healthy * 0	2.11643	3.56932	50.9064	37.4469	41.557	17.018	7313.15	1
18	kegg_pathway_266	Galactose metabolism	2.09E-12	7.23E-09	7.43E-07	0.00023414	1.72584	1.72584	BCC * 0 up vs Healthy * 0	1.29169	2.30591	3.80E-15	4.12636	4.12636	BCC * 1 up vs Healthy * 0	2.91822	5.83468	51.133	34.2708	15.1354	24.9311	4937.4	1
16	kegg_pathway_24	Glycosaminoglycan biosynthesis - chondroitin sulfate / dermatan sulfate	2.86E-12	0.000109916	0.000138619	1.55E-05	2.15189	2.15189	BCC * 0 up vs Healthy * 0	1.5231	3.04025	3.31E-13	4.77956	4.77956	BCC * 1 up vs Healthy * 0	3.16191	7.22479	50.6892	15.1426	15.2894	14.6948	5544.2	1
44	kegg_pathway_85	Amphetamine addiction	3.37E-12	1.77E-09	9.74E-06	0.00010157	1.43262	1.43262	BCC * 0 up vs Healthy * 0	1.19543	1.71688	3.34E-14	2.32487	2.32487	BCC * 1 up vs Healthy * 0	1.87249	2.88653	49.13	36.5901	49.2504	19.6733	11561.8	1
29	kegg_pathway_287	Porphyrin and chlorophyll metabolism	3.77E-12	7.58E-05	0.00308005	2.04E-06	1.89829	1.89829	BCC * 0 up vs Healthy * 0	1.45861	2.47049	7.06E-12	3.04046	3.04046	BCC * 1 up vs Healthy * 0	2.21893	4.16614	49.2551	15.7706	27.104	8.79558	10624.9	1
20	kegg_pathway_231	Fatty acid elongation	5.20E-12	1.83E-08	7.37E-06	0.000129748	1.6847	1.6847	BCC * 0 up vs Healthy * 0	1.2909	2.19864	4.55E-14	3.47446	3.47446	BCC * 1 up vs Healthy * 0	2.52725	4.77668	49.0538	32.3067	29.7075	20.356	5150.12	1
30	kegg_pathway_145	RNA polymerase	5.57E-12	6.50E-12	3.00E-05	6.88E-05	1.5548	1.5548	BCC * 0 up vs Healthy * 0	1.25177	1.93119	1.35E-13	2.68831	2.68831	BCC * 1 up vs Healthy * 0	2.07453	3.48368	48.4263	48.1097	18.2281	17.5521	7699.55	1
14	kegg_pathway_1	Asthma	6.58E-12	1.11E-15	1.05E-07	0.000900114	1.80819	1.80819	BCC * 0 up vs Healthy * 0	1.27602	2.56229	2.87E-15	5.60102	5.60102	BCC * 1 up vs Healthy * 0	3.69217	8.49674	49.1952	68.0351	40.2319	29.0112	4313.17	1
23	kegg_pathway_76	Primary immunodeficiency	1.05E-11	4.16E-14	0.000893754	1.04E-05	1.89334	1.89334	BCC * 0 up vs Healthy * 0	1.42727	2.51162	4.69E-12	3.33989	3.33989	BCC * 1 up vs Healthy * 0	2.38238	4.68223	47.4189	58.8936	42.0764	11.1066	7679.09	1
26	kegg_pathway_110	Intestinal immune network for IgA production	2.74E-11	4.62E-15	3.01E-06	0.000514548	1.58827	1.58827	BCC * 0 up vs Healthy * 0	1.22393	2.06107	8.73E-14	3.32063	3.32063	BCC * 1 up vs Healthy * 0	2.43178	4.53436	45.3166	63.2567	46.6004	22.0458	8349.85	1
32	kegg_pathway_160	Ether lipid metabolism	3.67E-11	2.16E-12	1.26E-05	0.000312353	1.48328	1.48328	BCC * 0 up vs Healthy * 0	1.19754	1.83719	3.24E-13	2.61099	2.61099	BCC * 1 up vs Healthy * 0	2.02163	3.37215	44.5394	50.2939	26.6447	19.2113	8537.33	1
24	kegg_pathway_237	Glyoxylate and dicarboxylate metabolism	4.01E-11	4.48E-10	0.000446173	3.96E-05	1.68373	1.68373	BCC * 0 up vs Healthy * 0	1.31437	2.15688	7.18E-12	2.84881	2.84881	BCC * 1 up vs Healthy * 0	2.11874	3.83043	44.6165	39.6943	15.0116	12.4123	6423.6	1
30	kegg_pathway_304	Autophagy - other	4.10E-11	2.68E-08	1.84E-06	0.000804231	1.44041	1.44041	BCC * 0 up vs Healthy * 0	1.16396	1.78251	8.31E-14	2.66643	2.66643	BCC * 1 up vs Healthy * 0	2.06675	3.44012	44.3655	31.3342	19.7723	22.9765	7439.55	1
40	kegg_pathway_44	Fanconi anemia pathway	5.37E-11	5.32E-13	0.00248755	1.44E-05	1.54646	1.54646	BCC * 0 up vs Healthy * 0	1.27051	1.88235	4.36E-11	2.21454	2.21454	BCC * 1 up vs Healthy * 0	1.75079	2.80114	43.6214	52.9365	20.2231	9.17816	11263.9	1
41	kegg_pathway_242	Arachidonic acid metabolism	7.33E-11	9.66E-19	6.11E-07	0.00174164	1.41457	1.41457	BCC * 0 up vs Healthy * 0	1.13873	1.75722	5.82E-14	2.72304	2.72304	BCC * 1 up vs Healthy * 0	2.10103	3.5292	42.9826	79.9991	24.8211	25.0691	14414	1
38	kegg_pathway_123	Ferroptosis	9.03E-11	1.15E-15	4.65E-07	0.00212686	1.34764	1.34764	BCC * 0 up vs Healthy * 0	1.11424	1.62995	5.84E-14	2.40811	2.40811	BCC * 1 up vs Healthy * 0	1.91835	3.02291	42.6068	65.5213	44.519	25.6195	9516.7	1
33	kegg_pathway_48	Fatty acid degradation	1.02E-10	1.88E-12	4.81E-07	0.00220357	1.39693	1.39693	BCC * 0 up vs Healthy * 0	1.12804	1.72992	6.88E-14	2.6814	2.6814	BCC * 1 up vs Healthy * 0	2.07661	3.46232	42.4425	50.545	32.0385	25.5879	9064.64	1
28	kegg_pathway_78	Propanoate metabolism	1.04E-10	9.83E-11	2.94E-06	0.0010451	1.43849	1.43849	BCC * 0 up vs Healthy * 0	1.15781	1.78721	2.68E-13	2.66009	2.66009	BCC * 1 up vs Healthy * 0	2.05208	3.44825	42.5297	42.649	22.7813	22.0724	6721.98	1
29	kegg_pathway_108	DNA replication	1.31E-10	2.71E-10	0.000220071	0.000130696	1.56865	1.56865	BCC * 0 up vs Healthy * 0	1.24614	1.97461	9.88E-12	2.62339	2.62339	BCC * 1 up vs Healthy * 0	1.99233	3.45433	42.0355	40.5681	16.1755	13.7361	8108.38	1
27	kegg_pathway_49	Antifolate resistance	3.14E-10	6.92E-14	0.00011207	0.000316862	1.55292	1.55292	BCC * 0 up vs Healthy * 0	1.22272	1.97229	1.17E-11	2.71506	2.71506	BCC * 1 up vs Healthy * 0	2.04013	3.61327	40.3194	57.5667	35.9376	15.0298	7579.87	1
28	kegg_pathway_198	SNARE interactions in vesicular transport	5.53E-10	1.01E-11	0.000178279	0.000337635	1.44712	1.44712	BCC * 0 up vs Healthy * 0	1.18281	1.77048	2.72E-11	2.28587	2.28587	BCC * 1 up vs Healthy * 0	1.79613	2.90913	39.1535	47.2695	25.8685	14.1399	5802.79	1
24	kegg_pathway_279	Nicotinate and nicotinamide metabolism	6.89E-10	6.11E-08	0.0286784	7.66E-06	1.81797	1.81797	BCC * 0 up vs Healthy * 0	1.40071	2.35951	4.18E-09	2.56526	2.56526	BCC * 1 up vs Healthy * 0	1.87825	3.50355	38.8201	29.785	31.5947	4.80097	7120.16	1
40	kegg_pathway_315	Nucleotide excision repair	7.71E-10	2.16E-11	1.13E-06	0.00422672	1.28841	1.28841	BCC * 0 up vs Healthy * 0	1.08319	1.53251	7.37E-13	2.14817	2.14817	BCC * 1 up vs Healthy * 0	1.74576	2.64334	38.2846	45.4514	18.0019	23.8735	8777.11	1
26	kegg_pathway_257	Base excision repair	7.75E-10	2.13E-09	2.25E-06	0.00314684	1.40838	1.40838	BCC * 0 up vs Healthy * 0	1.12234	1.76732	1.30E-12	2.69986	2.69986	BCC * 1 up vs Healthy * 0	2.05811	3.54172	38.5211	36.4794	20.4352	22.6135	6337.81	1
31	kegg_pathway_232	Ovarian steroidogenesis	7.96E-10	3.12E-11	0.00178758	9.78E-05	1.58029	1.58029	BCC * 0 up vs Healthy * 0	1.25598	1.98835	2.71E-10	2.43773	2.43773	BCC * 1 up vs Healthy * 0	1.85236	3.20809	38.3545	44.8956	36.195	9.7973	9230.65	1
27	kegg_pathway_230	Aldosterone-regulated sodium reabsorption	8.98E-10	2.23E-10	0.00075507	0.000186053	1.45338	1.45338	BCC * 0 up vs Healthy * 0	1.19513	1.76743	1.39E-10	2.16472	2.16472	BCC * 1 up vs Healthy * 0	1.71327	2.73513	38.1977	41.0125	36.0561	11.4123	5076.39	1
27	kegg_pathway_215	Cocaine addiction	9.23E-10	9.63E-05	0.000452795	0.00026092	1.55279	1.55279	BCC * 0 up vs Healthy * 0	1.22672	1.96553	9.13E-11	2.55971	2.55971	BCC * 1 up vs Healthy * 0	1.93112	3.39291	38.142	15.3207	42.9056	12.3751	7368.95	1
36	kegg_pathway_115	Sphingolipid metabolism	9.87E-10	9.47E-16	2.84E-09	0.0289976	1.24939	1.24939	BCC * 0 up vs Healthy * 0	1.02309	1.52576	1.81E-14	2.5675	2.5675	BCC * 1 up vs Healthy * 0	2.02188	3.26036	37.84	65.9953	33.8702	35.7325	9427.55	1
39	kegg_pathway_92	Drug metabolism - cytochrome P450	1.99E-09	2.65E-06	0.00797337	5.60E-05	1.60442	1.60442	BCC * 0 up vs Healthy * 0	1.27537	2.01836	2.33E-09	2.3174	2.3174	BCC * 1 up vs Healthy * 0	1.76128	3.04911	36.4032	22.2161	32.8189	7.05721	14600.8	1
17	kegg_pathway_267	Renin-angiotensin system	2.82E-09	9.05E-08	0.00355774	0.000119464	1.88594	1.88594	BCC * 0 up vs Healthy * 0	1.36683	2.60221	1.47E-09	3.32572	3.32572	BCC * 1 up vs Healthy * 0	2.26326	4.88693	36.2459	29.1854	38.2139	8.55521	5433.75	1
40	kegg_pathway_56	Endocrine and other factor-regulated calcium reabsorption	3.59E-09	1.99E-10	5.94E-08	0.0216655	1.21614	1.21614	BCC * 0 up vs Healthy * 0	1.0291	1.43717	4.15E-13	2.10454	2.10454	BCC * 1 up vs Healthy * 0	1.72366	2.56958	35.2182	40.9987	53.1888	29.6581	8130.99	1
37	kegg_pathway_47	Bile secretion	3.60E-09	3.21E-08	2.00E-05	0.00282942	1.40742	1.40742	BCC * 0 up vs Healthy * 0	1.12479	1.76106	2.32E-11	2.50962	2.50962	BCC * 1 up vs Healthy * 0	1.91965	3.28091	35.2445	30.897	37.8101	18.3095	12532.3	1
43	kegg_pathway_165	Metabolism of xenobiotics by cytochrome P450	4.78E-09	1.92E-08	0.00492079	0.000145465	1.5441	1.5441	BCC * 0 up vs Healthy * 0	1.23445	1.93142	2.86E-09	2.25803	2.25803	BCC * 1 up vs Healthy * 0	1.72791	2.95079	34.623	31.8675	30.2987	7.92837	16882.9	1
27	kegg_pathway_243	Alanine, aspartate and glutamate metabolism	5.33E-09	2.54E-08	0.000157931	0.00127799	1.46624	1.46624	BCC * 0 up vs Healthy * 0	1.16203	1.8501	1.65E-10	2.49469	2.49469	BCC * 1 up vs Healthy * 0	1.88921	3.29422	34.6122	31.4826	46.4068	14.3744	7172.1	1
45	kegg_pathway_77	Chemical carcinogenesis	6.24E-09	1.89E-08	0.00147098	0.000401972	1.46247	1.46247	BCC * 0 up vs Healthy * 0	1.18512	1.80473	1.16E-09	2.19035	2.19035	BCC * 1 up vs Healthy * 0	1.70345	2.8164	34.0777	31.8859	33.9423	10.1452	16324	1
10	kegg_pathway_284	Sulfur metabolism	8.59E-09	3.10E-06	0.0135792	7.47E-05	2.25059	2.25059	BCC * 0 up vs Healthy * 0	1.5109	3.35242	1.33E-08	4.07783	4.07783	BCC * 1 up vs Healthy * 0	2.53238	6.56643	34.5672	22.3756	14.098	6.14545	2864.96	1
10	kegg_pathway_176	Glycosaminoglycan biosynthesis - keratan sulfate	9.75E-09	0.000192272	0.00436332	0.00020152	2.27404	2.27404	BCC * 0 up vs Healthy * 0	1.47849	3.49767	5.06E-09	4.77867	4.77867	BCC * 1 up vs Healthy * 0	2.85606	7.99551	34.2988	14.163	17.9379	8.21791	3344.31	1
27	kegg_pathway_134	Tryptophan metabolism	1.31E-08	2.73E-09	0.000489847	0.00115085	1.47913	1.47913	BCC * 0 up vs Healthy * 0	1.16859	1.87218	8.70E-10	2.43068	2.43068	BCC * 1 up vs Healthy * 0	1.83389	3.22167	32.8124	35.9545	66.7303	12.2266	7365.6	1
22	kegg_pathway_62	Glycine, serine and threonine metabolism	2.28E-08	8.65E-06	9.97E-05	0.0034406	1.55841	1.55841	BCC * 0 up vs Healthy * 0	1.15813	2.09703	4.10E-10	3.13612	3.13612	BCC * 1 up vs Healthy * 0	2.19917	4.47225	31.8052	20.0198	31.551	15.2792	7751.71	1
18	kegg_pathway_86	Collecting duct acid secretion	3.59E-08	6.12E-11	8.45E-06	0.0117116	1.41106	1.41106	BCC * 0 up vs Healthy * 0	1.07986	1.84385	1.07E-10	2.9073	2.9073	BCC * 1 up vs Healthy * 0	2.11151	4.00299	31.0184	44.0817	30.0964	20.117	4208.17	1
19	kegg_pathway_224	Starch and sucrose metabolism	4.60E-08	0.000240547	8.51E-06	0.013213	1.40895	1.40895	BCC * 0 up vs Healthy * 0	1.07452	1.84746	1.33E-10	2.92888	2.92888	BCC * 1 up vs Healthy * 0	2.11841	4.04943	30.4792	13.6111	25.7551	20.0886	4812.67	1
28	kegg_pathway_75	Circadian rhythm	9.30E-08	1.53E-06	4.14E-06	0.0238688	1.25893	1.25893	BCC * 0 up vs Healthy * 0	1.03103	1.53721	1.46E-10	2.19732	2.19732	BCC * 1 up vs Healthy * 0	1.73063	2.78987	28.8852	23.3597	27.6776	21.4036	5689.99	1
22	kegg_pathway_173	African trypanosomiasis	9.62E-08	1.12E-09	6.97E-05	0.00848173	1.4434	1.4434	BCC * 0 up vs Healthy * 0	1.09853	1.89655	1.09E-09	2.78585	2.78585	BCC * 1 up vs Healthy * 0	2.01	3.86118	28.9211	37.8977	40.7373	15.9691	6557.25	1
12	kegg_pathway_177	Glycosaminoglycan biosynthesis - heparan sulfate / heparin	1.54E-07	0.000361507	0.00534099	0.00104706	1.81378	1.81378	BCC * 0 up vs Healthy * 0	1.27203	2.58624	5.32E-08	3.29716	3.29716	BCC * 1 up vs Healthy * 0	2.15738	5.0391	28.3553	12.9016	10.082	7.83016	3277.72	1
34	kegg_pathway_126	Steroid hormone biosynthesis	1.89E-07	1.46E-06	0.0474578	0.000227265	1.59196	1.59196	BCC * 0 up vs Healthy * 0	1.24384	2.03752	4.89E-07	2.1386	2.1386	BCC * 1 up vs Healthy * 0	1.59223	2.87245	27.417	23.4033	26.1927	3.93606	12820.2	1
23	kegg_pathway_133	Tyrosine metabolism	2.37E-07	1.76E-06	0.0182589	0.000599298	1.63402	1.63402	BCC * 0 up vs Healthy * 0	1.23516	2.16168	2.21E-07	2.43472	2.43472	BCC * 1 up vs Healthy * 0	1.74242	3.40208	27.1067	23.1327	48.3603	5.59066	7530.74	1
19	kegg_pathway_169	Butanoate metabolism	2.48E-07	1.82E-05	0.00656319	0.00129521	1.61409	1.61409	BCC * 0 up vs Healthy * 0	1.20647	2.15944	8.99E-08	2.60334	2.60334	BCC * 1 up vs Healthy * 0	1.83823	3.6869	27.0931	18.5998	48.6923	7.42887	5553.35	1
42	kegg_pathway_141	Cortisol synthesis and secretion	2.56E-07	2.50E-06	0.00171396	0.00317674	1.32647	1.32647	BCC * 0 up vs Healthy * 0	1.09961	1.60013	2.82E-08	1.89226	1.89226	BCC * 1 up vs Healthy * 0	1.51215	2.36791	26.7687	22.3151	50.0937	9.86419	11310.9	1
24	kegg_pathway_221	Carbohydrate digestion and absorption	3.13E-07	2.66E-07	3.62E-05	0.0196621	1.31024	1.31024	BCC * 0 up vs Healthy * 0	1.04422	1.64403	1.94E-09	2.3112	2.3112	BCC * 1 up vs Healthy * 0	1.76201	3.03157	26.5332	26.857	27.7312	17.2169	5393.94	1
23	kegg_pathway_178	beta-Alanine metabolism	3.23E-07	1.66E-09	0.0129791	0.000954467	1.54064	1.54064	BCC * 0 up vs Healthy * 0	1.19275	1.98998	2.04E-07	2.26173	2.26173	BCC * 1 up vs Healthy * 0	1.66556	3.07131	26.4854	37.0624	53.8892	6.19557	6298.78	1
21	kegg_pathway_18	Pentose and glucuronate interconversions	4.54E-07	0.000681444	0.0653709	0.000292282	1.77218	1.77218	BCC * 0 up vs Healthy * 0	1.30136	2.41333	1.34E-06	2.49817	2.49817	BCC * 1 up vs Healthy * 0	1.72699	3.61371	25.8476	11.6239	36.792	3.40431	7640.27	1
17	kegg_pathway_156	Other types of O-glycan biosynthesis	5.55E-07	1.78E-08	7.77E-06	0.042178	1.34577	1.34577	BCC * 0 up vs Healthy * 0	1.01058	1.79214	1.23E-09	2.92828	2.92828	BCC * 1 up vs Healthy * 0	2.07916	4.12418	25.5404	32.484	28.1614	20.2986	4301.79	1
14	kegg_pathway_209	Other glycan degradation	7.52E-07	3.98E-06	0.00641889	0.00251515	1.66136	1.66136	BCC * 0 up vs Healthy * 0	1.19615	2.3075	2.20E-07	2.85438	2.85438	BCC * 1 up vs Healthy * 0	1.92725	4.22752	25.0305	21.6971	12.9504	7.4839	3831.25	1
48	kegg_pathway_146	Insulin secretion	9.06E-07	1.65E-07	0.0194133	0.00140433	1.30655	1.30655	BCC * 0 up vs Healthy * 0	1.10897	1.53934	6.58E-07	1.64663	1.64663	BCC * 1 up vs Healthy * 0	1.35352	2.00322	24.2725	27.5984	39.6177	5.47289	11293.8	1
37	kegg_pathway_127	Amyotrophic lateral sclerosis (ALS)	1.16E-06	5.27E-13	0.00165756	0.00751742	1.30239	1.30239	BCC * 0 up vs Healthy * 0	1.07313	1.58062	9.79E-08	1.88157	1.88157	BCC * 1 up vs Healthy * 0	1.49277	2.37164	23.8338	53.0276	46.1094	9.93038	9349.71	1
14	kegg_pathway_162	Proximal tubule bicarbonate reclamation	1.20E-06	8.06E-06	0.00894607	0.00269138	1.70968	1.70968	BCC * 0 up vs Healthy * 0	1.20542	2.42487	4.26E-07	2.96934	2.96934	BCC * 1 up vs Healthy * 0	1.95528	4.50933	24.099	20.2938	74.1937	6.88067	4335.43	1
17	kegg_pathway_34	Folate biosynthesis	1.25E-06	7.49E-10	0.00495592	0.00409101	1.64617	1.64617	BCC * 0 up vs Healthy * 0	1.17201	2.31218	2.65E-07	2.93112	2.93112	BCC * 1 up vs Healthy * 0	1.95272	4.39975	23.9125	38.9703	16.6803	7.94629	6051.37	1
21	kegg_pathway_185	Biosynthesis of unsaturated fatty acids	1.36E-06	3.97E-06	2.56E-06	0.0850762	1.2264	1.2264	BCC * 0 up vs Healthy * 0	-1.02867	1.54717	1.37E-09	2.37998	2.37998	BCC * 1 up vs Healthy * 0	1.80275	3.14204	23.6667	21.5585	42.1689	22.4218	4325.54	1
19	kegg_pathway_194	Terpenoid backbone biosynthesis	1.68E-06	1.57E-08	0.00264593	0.00700485	1.4317	1.4317	BCC * 0 up vs Healthy * 0	1.10332	1.85783	2.01E-07	2.29864	2.29864	BCC * 1 up vs Healthy * 0	1.68342	3.13869	23.2821	32.6523	22.6911	9.09555	4449.39	1
16	kegg_pathway_163	Fat digestion and absorption	1.90E-06	2.38E-07	4.60E-05	0.0413262	1.3701	1.3701	BCC * 0 up vs Healthy * 0	1.0125	1.85398	1.23E-08	2.89312	2.89312	BCC * 1 up vs Healthy * 0	2.01525	4.1534	23.1083	27.2735	36.8378	16.8324	4246.39	1
16	kegg_pathway_135	One carbon pool by folate	3.25E-06	0.0027393	0.144913	0.000491235	1.63735	1.63735	BCC * 0 up vs Healthy * 0	1.24196	2.15861	1.42E-05	2.08768	2.08768	BCC * 1 up vs Healthy * 0	1.50025	2.90514	22.042	9.04236	20.1795	2.13009	3545.94	1
14	kegg_pathway_3	Mannose type O-glycan biosynthesis	4.93E-06	0.00102347	0.16927	0.000549843	1.87306	1.87306	BCC * 0 up vs Healthy * 0	1.3137	2.6706	2.31E-05	2.51324	2.51324	BCC * 1 up vs Healthy * 0	1.64458	3.84072	21.2673	10.8967	41.5821	1.89419	4466.73	1
11	kegg_pathway_246	Non-homologous end-joining	5.23E-06	1.09E-05	0.0310015	0.00277214	1.68487	1.68487	BCC * 0 up vs Healthy * 0	1.19832	2.36899	4.23E-06	2.62607	2.62607	BCC * 1 up vs Healthy * 0	1.74732	3.94675	21.2625	19.7932	65.135	4.68237	2538.25	1
30	kegg_pathway_179	ABC transporters	5.59E-06	1.08E-08	2.90E-06	0.143758	1.181	1.181	BCC * 0 up vs Healthy * 0	-1.05839	1.47621	5.50E-09	2.22222	2.22222	BCC * 1 up vs Healthy * 0	1.70194	2.90155	20.8072	33.1522	32.9177	22.0861	8155.29	1
19	kegg_pathway_132	Mismatch repair	9.76E-06	8.48E-07	0.000410562	0.0415262	1.32788	1.32788	BCC * 0 up vs Healthy * 0	1.01098	1.74413	2.32E-07	2.37879	2.37879	BCC * 1 up vs Healthy * 0	1.71705	3.29556	19.8193	24.6446	20.019	12.5926	4873.14	1
15	kegg_pathway_144	Arginine biosynthesis	1.02E-05	5.35E-08	0.00534301	0.0132163	1.46782	1.46782	BCC * 0 up vs Healthy * 0	1.08383	1.98785	1.61E-06	2.4459	2.4459	BCC * 1 up vs Healthy * 0	1.70206	3.51482	19.8019	30.3375	68.7729	7.81534	3750.42	1
9	kegg_pathway_38	Taurine and hypotaurine metabolism	1.26E-05	0.000382929	0.00516898	0.0145788	1.76641	1.76641	BCC * 0 up vs Healthy * 0	1.11974	2.78655	1.95E-06	3.82021	3.82021	BCC * 1 up vs Healthy * 0	2.21515	6.58826	19.6077	12.8514	54.5793	7.91438	3032.32	1
33	kegg_pathway_273	Retinol metabolism	1.49E-05	5.33E-08	0.0244923	0.00681834	1.41548	1.41548	BCC * 0 up vs Healthy * 0	1.10067	1.82034	7.57E-06	1.99173	1.99173	BCC * 1 up vs Healthy * 0	1.47442	2.69054	18.885	29.93	26.5342	5.0708	12548.7	1
23	kegg_pathway_61	Hippo signaling pathway - multiple species	1.80E-05	6.72E-07	2.82E-06	0.221784	1.15587	1.15587	BCC * 0 up vs Healthy * 0	-1.09162	1.45843	1.75E-08	2.23712	2.23712	BCC * 1 up vs Healthy * 0	1.69421	2.95401	18.5861	25.0359	34.0351	22.2048	5198.81	1
7	kegg_pathway_206	Sulfur relay system	6.05E-05	0.0719817	0.0199024	0.0169323	1.84858	1.84858	BCC * 0 up vs Healthy * 0	1.11739	3.05825	2.11E-05	3.7536	3.7536	BCC * 1 up vs Healthy * 0	2.0562	6.85222	16.5819	3.26153	17.7688	5.48222	2227.68	1
45	kegg_pathway_236	GnRH secretion	7.71E-05	7.94E-08	3.29E-07	0.513243	1.06078	1.06078	BCC * 0 up vs Healthy * 0	-1.1252	1.26613	2.24E-08	1.83295	1.83295	BCC * 1 up vs Healthy * 0	1.48344	2.2648	15.6977	29.0552	51.2432	26.2634	11560.2	1
19	kegg_pathway_327	Glycosylphosphatidylinositol (GPI)-anchor biosynthesis	8.04E-05	4.17E-05	8.58E-05	0.176874	1.22037	1.22037	BCC * 0 up vs Healthy * 0	-1.09426	1.62969	5.88E-07	2.4285	2.4285	BCC * 1 up vs Healthy * 0	1.71856	3.43171	15.7158	16.985	23.8817	15.5909	5483.17	1
7	kegg_pathway_220	Synthesis and degradation of ketone bodies	0.000104489	0.000894231	0.098716	0.00778546	1.92467	1.92467	BCC * 0 up vs Healthy * 0	1.18996	3.11302	0.000129483	3.10617	3.10617	BCC * 1 up vs Healthy * 0	1.74811	5.51928	15.4878	11.272	19.3069	2.74414	2032.28	1
7	kegg_pathway_19	Riboflavin metabolism	0.000105651	0.000126808	0.214614	0.00375962	2.17122	2.17122	BCC * 0 up vs Healthy * 0	1.28788	3.66043	0.000284871	3.20797	3.20797	BCC * 1 up vs Healthy * 0	1.7181	5.98979	15.4657	15.1023	12.4903	1.54694	2397.81	1
19	kegg_pathway_36	Mucin type O-glycan biosynthesis	0.000197467	1.69E-08	0.0121557	0.0467378	1.3708	1.3708	BCC * 0 up vs Healthy * 0	1.00457	1.87055	3.65E-05	2.19492	2.19492	BCC * 1 up vs Healthy * 0	1.51366	3.18279	13.9885	32.5065	29.8221	6.31765	6332.83	1
21	kegg_pathway_116	Glycosphingolipid biosynthesis - lacto and neolacto series	0.000369585	5.14E-06	0.0417619	0.0343717	1.38902	1.38902	BCC * 0 up vs Healthy * 0	1.02454	1.88317	0.00016137	2.01893	2.01893	BCC * 1 up vs Healthy * 0	1.40312	2.90501	12.7817	21.051	27.4947	4.15728	7422.13	1
12	kegg_pathway_117	Glycosphingolipid biosynthesis - globo and isoglobo series	0.000516394	7.95E-05	0.92059	0.00100283	1.9505	1.9505	BCC * 0 up vs Healthy * 0	1.3119	2.89997	0.00784365	1.9046	1.9046	BCC * 1 up vs Healthy * 0	1.18544	3.06006	12.218	15.838	30.1275	0.00994846	4095.89	1
12	kegg_pathway_164	Selenocompound metabolism	0.00055096	5.92E-05	0.00685522	0.104087	1.31916	1.31916	BCC * 0 up vs Healthy * 0	-1.0589	1.84267	5.99E-05	2.27802	2.27802	BCC * 1 up vs Healthy * 0	1.52765	3.39695	12.0941	16.4136	25.497	7.37302	2908.63	1
15	kegg_pathway_172	alpha-Linolenic acid metabolism	0.000565816	2.67E-06	0.00539066	0.116573	1.28771	1.28771	BCC * 0 up vs Healthy * 0	-1.06516	1.76623	5.15E-05	2.19097	2.19097	BCC * 1 up vs Healthy * 0	1.50167	3.19669	12.0113	22.4592	22.2908	7.79909	4071.34	1
12	kegg_pathway_69	Phenylalanine metabolism	0.000566233	7.51E-06	0.021331	0.0632886	1.45547	1.45547	BCC * 0 up vs Healthy * 0	-1.02108	2.16304	0.000138189	2.52474	2.52474	BCC * 1 up vs Healthy * 0	1.57222	4.05435	12.0418	20.497	58.5469	5.33384	4087.09	1
12	kegg_pathway_152	Glycosaminoglycan degradation	0.000594738	0.000390742	0.0393785	0.0468212	1.42389	1.42389	BCC * 0 up vs Healthy * 0	1.005	2.01738	0.000230387	2.19603	2.19603	BCC * 1 up vs Healthy * 0	1.44791	3.3307	11.948	12.7522	47.0088	4.26732	3160.75	1
13	kegg_pathway_278	Pantothenate and CoA biosynthesis	0.000671514	1.13E-05	0.126167	0.0232542	1.52002	1.52002	BCC * 0 up vs Healthy * 0	1.05896	2.18181	0.000676662	2.12139	2.12139	BCC * 1 up vs Healthy * 0	1.37708	3.26798	11.7048	19.6597	26.0818	2.34643	3995.46	1
12	kegg_pathway_149	Phototransduction	0.000758124	0.0891208	0.00685116	0.122791	1.29512	1.29512	BCC * 0 up vs Healthy * 0	-1.07261	1.79911	7.95E-05	2.21646	2.21646	BCC * 1 up vs Healthy * 0	1.49623	3.28338	11.4854	2.90171	68.8724	7.3741	2813.17	1
15	kegg_pathway_17	Ascorbate and aldarate metabolism	0.000775309	0.050107	0.426765	0.00774956	1.62323	1.62323	BCC * 0 up vs Healthy * 0	1.13693	2.31752	0.00262057	1.92509	1.92509	BCC * 1 up vs Healthy * 0	1.25767	2.94668	11.4138	3.85309	54.6319	0.632454	5170.2	1
14	kegg_pathway_210	Vitamin digestion and absorption	0.00112793	0.0022423	0.0585366	0.0549714	1.45293	1.45293	BCC * 0 up vs Healthy * 0	-1.00801	2.12793	0.000532269	2.24593	2.24593	BCC * 1 up vs Healthy * 0	1.42325	3.54412	10.7134	9.42491	15.1271	3.59276	5168.21	1
39	kegg_pathway_227	Olfactory transduction	0.00113942	0.000900053	0.0104075	0.130115	1.17262	1.17262	BCC * 0 up vs Healthy * 0	-1.04813	1.44121	0.000147492	1.61324	1.61324	BCC * 1 up vs Healthy * 0	1.26071	2.06435	10.6246	11.0643	75.1456	6.57937	11789	1
3	kegg_pathway_151	D-Glutamine and D-glutamate metabolism	0.00127997	0.00713451	0.46155	0.00963936	2.14689	2.14689	BCC * 0 up vs Healthy * 0	1.20803	3.81542	0.00404379	2.76701	2.76701	BCC * 1 up vs Healthy * 0	1.39139	5.50266	10.8794	7.49353	198.93	0.545632	520.187	1
8	kegg_pathway_119	Ubiquinone and other terpenoid-quinone biosynthesis	0.0017113	0.120954	0.166986	0.0345867	1.5758	1.5758	BCC * 0 up vs Healthy * 0	1.03373	2.40213	0.00181241	2.23857	2.23857	BCC * 1 up vs Healthy * 0	1.35231	3.70566	10.0019	2.41757	6.31531	1.91837	2045.48	1
16	kegg_pathway_70	Steroid biosynthesis	0.00347628	1.04E-10	0.00229787	0.359272	1.15471	1.15471	BCC * 0 up vs Healthy * 0	-1.17826	1.57103	0.000161019	2.03704	2.03704	BCC * 1 up vs Healthy * 0	1.40974	2.94345	8.60163	43.14	49.5745	9.36863	4400.29	1
14	kegg_pathway_64	Histidine metabolism	0.00458344	3.30E-06	0.000369751	0.597389	1.09735	1.09735	BCC * 0 up vs Healthy * 0	-1.2871	1.54991	7.59E-05	2.3112	2.3112	BCC * 1 up vs Healthy * 0	1.52953	3.49234	8.10084	22.0708	47.22	12.8323	4232.28	1
15	kegg_pathway_97	2-Oxocarboxylic acid metabolism	0.0058915	2.38E-09	0.434835	0.0354497	1.39106	1.39106	BCC * 0 up vs Healthy * 0	1.02281	1.8919	0.0114524	1.60769	1.60769	BCC * 1 up vs Healthy * 0	1.11311	2.32204	7.63664	36.7198	16.5066	0.610677	3856.03	1
14	kegg_pathway_112	Linoleic acid metabolism	0.00695367	0.000276501	0.107707	0.117797	1.32597	1.32597	BCC * 0 up vs Healthy * 0	-1.07426	1.88875	0.00382437	1.86895	1.86895	BCC * 1 up vs Healthy * 0	1.22438	2.85286	7.33802	13.3894	19.8358	2.59569	4442.72	1
12	kegg_pathway_67	Primary bile acid biosynthesis	0.00809116	0.00549259	0.0162024	0.296012	1.2298	1.2298	BCC * 0 up vs Healthy * 0	-1.19919	1.81367	0.00118352	2.16216	2.16216	BCC * 1 up vs Healthy * 0	1.35886	3.44035	7.07099	7.77877	35.9108	5.82105	3930.1	1
9	kegg_pathway_323	Nitrogen metabolism	0.0120103	8.40E-07	0.0495463	0.237795	1.29829	1.29829	BCC * 0 up vs Healthy * 0	-1.18897	2.00407	0.0035076	2.17182	2.17182	BCC * 1 up vs Healthy * 0	1.29245	3.64948	6.37281	25.1222	44.6163	3.88246	2750.27	1
3	kegg_pathway_107	Phenylalanine, tyrosine and tryptophan biosynthesis	0.0238498	0.000118777	0.529443	0.0817352	1.79763	1.79763	BCC * 0 up vs Healthy * 0	-1.07788	3.48314	0.038519	2.3064	2.3064	BCC * 1 up vs Healthy * 0	1.04591	5.08598	5.23785	15.8342	116.036	0.397768	688.325	1
8	kegg_pathway_111	Thiamine metabolism	0.0283397	0.0185181	0.135819	0.245303	1.26458	1.26458	BCC * 0 up vs Healthy * 0	-1.17588	1.88043	0.0146964	1.80655	1.80655	BCC * 1 up vs Healthy * 0	1.12421	2.90303	4.85052	5.60274	54.9813	2.23578	1811.61	1
9	kegg_pathway_313	Glycosphingolipid biosynthesis - ganglio series	0.0506116	0.00090092	0.575713	0.136389	1.34987	1.34987	BCC * 0 up vs Healthy * 0	-1.09991	2.00419	0.0722548	1.54214	1.54214	BCC * 1 up vs Healthy * 0	-1.04013	2.47363	3.84637	11.204	8.60663	0.313779	2279.5	1
15	kegg_pathway_57	Nicotine addiction	0.0521784	0.285825	0.65372	0.123145	0.731576	-1.36691	BCC * 0 down vs Healthy * 0	-2.03428	1.08875	0.0831773	0.657028	-1.52201	BCC * 1 down vs Healthy * 0	-2.44821	1.05686	3.78477	1.14118	14.093	0.201439	6445.67	1
13	kegg_pathway_54	Fatty acid biosynthesis	0.0808817	0.0018929	0.010349	0.9166	1.01803	1.01803	BCC * 0 up vs Healthy * 0	-1.37324	1.42321	0.00870173	1.71077	1.71077	BCC * 1 up vs Healthy * 0	1.14613	2.55359	3.05876	9.74826	35.2504	6.62103	3433.36	1
22	kegg_pathway_321	Taste transduction	0.0852274	0.0646285	0.0449948	0.678104	1.06879	1.06879	BCC * 0 up vs Healthy * 0	-1.28137	1.46372	0.0198472	1.56356	1.56356	BCC * 1 up vs Healthy * 0	1.07361	2.27711	2.96882	3.42283	12.8516	4.03008	8697.82	1
6	kegg_pathway_228	Phosphonate and phosphinate metabolism	0.384144	0.0240642	0.992488	0.415068	1.21028	1.21028	BCC * 0 up vs Healthy * 0	-1.30947	1.91808	0.501233	1.20713	1.20713	BCC * 1 up vs Healthy * 0	-1.43658	2.09332	0.760144	5.15437	53.633	8.88E-05	1364.92	1
5	kegg_pathway_41	Maturity onset diabetes of the young	0.430753	0.813134	0.83561	0.54166	1.19151	1.19151	BCC * 0 up vs Healthy * 0	-1.47685	2.09667	0.47425	1.27846	1.27846	BCC * 1 up vs Healthy * 0	-1.53722	2.51252	0.62329	0.0560238	104.452	0.0431724	1421.29	1
3	kegg_pathway_166	Lipoic acid metabolism	0.593344	0.0803034	0.0526477	0.510826	0.829732	-1.20521	BCC * 0 down vs Healthy * 0	-2.11065	1.45309	0.168722	1.5976	1.5976	BCC * 1 up vs Healthy * 0	-1.22312	3.12181	0.286684	3.11114	183.296	3.83057	493.958	1
3	kegg_pathway_66	Vitamin B6 metabolism	0.680565	0.0125688	0.0142863	0.279422	0.599229	-1.66881	BCC * 0 down vs Healthy * 0	-4.24315	1.52361	0.123559	2.39626	2.39626	BCC * 1 up vs Healthy * 0	-1.27348	7.3124	0.170318	6.42057	8.73809	6.18131	1370.01	1
