# Supplementary material for: Short Tandem Repeat (STR) Somatic Mutation in Non-Melanoma Skin Cancer (NMSC): Association with Transcriptomic Profile and Potential Implications for Therapy
Source: Cancers (Basel). 2025 May 15;17(10):1669. doi: 10.3390/cancers17101669 (PMC12110349; doi:10.3390/cancers17101669)
Supplement: Supplementary file 1 [file cancers-17-01669-s001.zip › Table S16_Review earlier studies_20250324.xlsx]

## Sheet: Sheet1
Title	Summary	Author(s)	Year	Journal	PMID	DOI	Organ	Cancer Type	Method	Sample Type	Samples	Patients	Mutation Data (Y/N)
Microsatellite genotyping reveals a signature in breast cancer exomes	Diseases are often associated with a single mutation however; this is not always the case. A disease can manifest from the synergistic effects of multiple polymorphisms.	L J McIver 1, N C Fonville, E Karunasena, H R Garner	2014	Breast Cancer Research and Treatment	24838940	10.1007/s10549-014-2908-8	Breast	Breast Cancer	N/A	Tumor and Normal	134+H+A51:J52	N/A	N
Instability of short tandem repeats (microsatellites) in human cancers	In 8% of 196 samples, an extra allele of a different size was unique to the tumor sample. The extra allele originates from a change in the number of repeat units. Tri- and tetranucleotide repeats showed more instability than dinucleotide repeats.	R Wooster 1, A M Cleton-Jansen, N Collins, J Mangion, R S Cornelis, C S Cooper, B A Gusterson, B A Ponder, A von Deimling, O D Wiestler, et al.	1994	nature	8162069	10.1038/ng0294-152	Breast	Breast, Soft Tissue Sarcoma, Brain, Ovary	PCR	Tumor and Normal	196	83	N
Genomic instability in repeated sequences is an early somatic event in colorectal tumorigenesis that persists after transformation	Somatic mutations in simple repeated sequences are often associated with genotypic, phenotypic, and clinical characteristics. Researchers theorized that these mutations could serve as a pathway to colon tumorigenesis because they were present in all cancerous tissues across multiple tumors in the same patient. Patients with uncommon cases of CRC were chosen because they were more likely to show i…	D Shibata 1, M A Peinado, Y Ionov, S Malkhosyan, M Perucho	1994	Nature Genetics	8012390	10.1038/ng0394-273	Colorectal	Colon Carcinoma	PCR	FFPE	N/A	17	N
The microsatellite mutator phenotype of colon cancer cells is often recessive	Results from a study indicated that in colon carcinoma cell lines, high and low somatic genomic instability at simple repeated sequences is recessive.	S Casares 1, Y Ionov, H Y Ge, E Stanbridge, M Perucho	1995	Oncogene	8570181	N/A	Colorectal	Colon Carcinoma	N/A	N/A	N/A	N/A	N
Short tandem repeat mutations regulate gene expression in colorectal cancer	The proportion of mutated STRs was almost 4 times greater in MSI tumors than MSS tumors. The average difference in allele length per mutated STR was 2.61 units in MSI, which was significantly larger than MSS tumors. STR mutations involving one base pair change were the most common between tumor and healthy allele. Deletions and insertions were about equal in proportion in MSS but deletions signif…	Max A. Verbiest, Oxana Lundström, Feifei Xia, Michael Baudis, Tugce Bilgin Sonay & Maria Anisimova	2024	nature	38336885	10.1038/s41598-024-53739-0	Colorectal	CRC	WES	Database	566	145	N
Defective mismatch repair in extracts of colorectal and endometrial cancer cell lines exhibiting microsatellite instability	A replication error (RER+) phenotype, was characterized by somatic instability in simple repeated sequences and was associated with colorectal, endometrial, and the potential to be associated with several other cancer types.	A Umar 1, J C Boyer, D C Thomas, D C Nguyen, J I Risinger, J Boyd, Y Ionov, M Perucho, T A Kunkel	1994	Journal of Biological Chemistry	8182040	N/A	Colorectal	RER+ endometrial and colorectal cancer	PCR	Cell Free	10	N/A	N
Loss of heterozygosity in actinic keratosis, squamous cell carcinoma and sun-exposed normal-appearing skin in Japanese: difference between Japanese and Caucasians	LOH was found in 7 of 37 lesions of AK, but in only 1 of 14 lesions of SCC, MSI was found in none. There was a significantly lower frequency of LOH in Japanese than in Caucasians suggesting that the molecular pathogenesis of AKs and SCCs are different.	Y Kushida 1, H Miki, M Ohmori	1999	Cancer Letters	10403556	10.1016/s0304-3835(99)00069-5	Skin	Actinic Keratosis, Squamous Cell Carcinoma	PCR	FFPE	37 AK, 14 SCC	31	N
High frequency of loss of heterozygosity on chromosome region 9p21-p22 but lack of p16INK4a/p19ARF mutations in greek patients with basal cell carcinoma of the skin	46 of 67 BCC specimens shows LOH in at least one microsatellite marker in 9p21-p22, 17q21, and 17p13, while only 6 of 67 had MSI. LOH was higher (55%) at the 9p21-p22 locus, than at 17q21 (34%) and 17p13 (11%).	Z Saridaki 1, E Koumantaki, T Liloglou, G Sourvinos, O Papadopoulos, O Zoras, D A Spandidos	2000	The Journal of Investigative Dermatology	10998150	10.1046/j.1523-1747.2000.00098.x	Skin	Basal Cell Carcimoma	PCR	Fresh Frozen, Blood	67	67	N
Molecular detection of microsatellite instability in basal cell carcinoma.	5 of 18 BCC samples showed loss of heterozygosity at chromosome loci localized in the vicinity of tumor supressor genes, whereas 6 of 18 showed atleast one altered microsatellite out of 12.	I Sardi 1, M Piazzini, G Palleschi, C Pinzi, I Taddei, S Arrigucci, R Guazzelli, P Fabbri, S Moretti	2000	Oncology Reports	10948349	10.3892/or.7.5.1119	Skin	BCC	N/A	N/A	18	18	N/A
Chromosome 9 allele loss occurs in both basal and squamous cell carcinomas of the skin	14/24 BCC and 3/9 SCC samples showed 9q allele loss at microsatellites markers. There is evidence that 9q contains suppressor genes. Therefor this would enhance a tumors ability to proliferate.	A G Quinn 1, C Campbell, E Healy, J L Rees	1994	The Journal of Investigative Dermatology	8120412	10.1111/1523-1747.ep12371786	Skin	BCC, SCC	PCR	Fresh Frozen Tumor and Normal	24 BCC, 14 SCC, 16 Bowen's Disease	54	N
Mismatch Repair Protein Expression and Microsatellite Instability in Cutaneous Squamous Cell Carcinoma	5 out of 102 patients with cSCC had low-level MMR protein expression. 4 of those patients had MSI, while one did not.	Thilo Gambichler 1, Nomun Ganjuur 1, Andrea Tannapfel 2, Markus Vogt 2, Lisa Scholl 1, Nessr Abu Rached 1, Stefanie Bruckmüller 1, Marina Skrygan 1, Jürgen C Becker 3 4, Heiko U Käfferlein 5, Thomas Brüning 5, Kerstin Lang 5	2021	Current Oncology (Toronto, Ont.)	34590599	10.3390/curroncol28050287	Skin	cSCC	Multiplex-PCR and High-Resolution Capillary Electrophoresis	FFPE	20 actinic keratoses, 21 Bowen's Disease, 20 invasive cSCC <2 mm, 21 invasive cSCC > 6 mm, 20 sCC metastases	102	N
Genomic and transcriptomic analysis of cutaneous squamous cell carcinoma arising in immunocompetent and immunosuppressed patients	10/20 patients with cSCC showed microsatellite instability, but expressed MMR proteins normally. MSI was more common in immunosuppressed (IS) patients (50%) than in immunocompromised (IC) patients (17%). 85.8% of IS were treated with antimetabolite therapy. Expression levels of several transcription factor motifs were significantly associated with patient groups.	Kristin P Bibee 1, Aditi Kulkarni 2, Sanghoon Lee 3, Johan Ho 4, Hatice Ulku Osmanbeyoglu 5, Robert L Ferris 2, Dan P Zandberg 2	2024	Oral Oncology	38039877	10.1016/j.oraloncology.2023.106582	Skin	cSCC	WES	FFPE, Tumor and Normal	20	20	N
Efficacy and safety of vismodegib in advanced basal-cell carcinoma	A hedgehog pathway inhibitor, Vismodegib (GDC-0449), was associated with positive results in half of a cohort who received treatment in a clinical trial. Although 7 of 96 patients died due to adverse events.	Aleksandar Sekulic 1, Michael R Migden, Anthony E Oro, Luc Dirix, Karl D Lewis, John D Hainsworth, James A Solomon, Simon Yoo, Sarah T Arron, Philip A Friedlander, Ellen Marmur, Charles M Rudin, Anne Lynn S Chang, Jennifer A Low, Howard M Mackey, Robert L Yauch, Richard A Graham, Josina C Reddy, Axel Hauschild	2012	The New England Journal of Medicine	22670903	10.1056/NEJMoa1113713	Skin	Locally advanced BCC, Metastatic BCC	Multicenter, international, two-cohort, nonrandomized phase 1 study.	N/A	N/A	96	N
Treatment with two different doses of sonidegib in patients with locally advanced or metastatic basal cell carcinoma (BOLT): a multicentre, randomised, double-blind phase 2 trial	Sonidegib serves as an inhibitor of the Hedgehog signaling pathway. Two groups of patients with locally advanced BCC or metastatic BCC received either 200 mg or 800 mg of sonidegib. Both groups had a notable percentage of objective responses, however the benefit to risk profile of 200 mg of sonidegib was favorable.	Michael R Migden 1, Alexander Guminski 2, Ralf Gutzmer 3, Luc Dirix 4, Karl D Lewis 5, Patrick Combemale 6, Robert M Herd 7, Ragini Kudchadkar 8, Uwe Trefzer 9, Sven Gogov 10, Celine Pallaud 10, Tingting Yi 11, Manisha Mone 12, Martin Kaatz 13, Carmen Loquai 14, Alexander J Stratigos 15, Hans-Joachim Schulze 16, Ruth Plummer 17, Anne Lynn S Chang 18, Frank Cornélis 19, John T Lear 20, Dalila Sell…	2015	The Lancet. Oncology	25981810	10.1016/S1470-2045(15)70100-2	Skin	Locally advanced BCC, Metastatic BCC	Multicentre, randomised, double-blind, phase 2 trial.	N/A	N/A	381	N
Simple tandem repeat allelic deletions confirm the preferential loss of distal chromosome 6q in melanoma	Out of 55 fresh melanoma tumor samples and melanoma cell lines, 35% showed LOH on chromosome 6 due to the deletions of several simple tandem repeat markers. Losing LOH for a melanoma suppressor gene is an early event of melanoma tumorigenesis.	G J Walker 1, J M Palmer, M K Walters, D J Nancarrow, P G Parsons, N K Hayward	1994	International Journal of Cancer	8026882	10.1002/ijc.2910580210	Skin	Melanoma	PCR	Fresh Biopsy & Blood	25	N/A	N
Microsatellite instability in human non-melanoma and melanoma skin cancer	Out of 176 skin cancer conditions, only 5% showed repeat-sequence instability.	A G Quinn 1, E Healy, I Rehman, S Sikkink, J L Rees	1995	The Journal of Investigative Dermatology	7860992	10.1111/1523-1747.ep12664612	Skin	NMSC, Melanoma skin cancer	PCR	FFPE, Tumor and Normal or Blood	47 BCC, 49 SCC, 19 actinic keratoses, 20 Bowen's Disease, 41 primary malignant melanomas	176	N
Microsatellite instability and loss of heterozygosity in melanoma	MSI was observed in 20% of melanomas in 1 of 10 loci examined. LOH was found in 40% of melanomas in 9p21, 22% at 9p22, and 13% at 17p. There was no difference between MSI+ and MSI- patient clinicopathologic features. However, LOH at 9p21 in 40% of patients suggests that there is a tumor suppressor gene involved in the pathogenesis of melanoma.	K Peris 1, G Keller, S Chimenti, A Amantea, H Kerl, H Höfler	1995	The Journal of Investigative Dermatology	7561170	10.1111/1523-1747.ep12323809	Skin	Sporadic Melanoma	PCR	FFPE, Tumor and Normal	40	40	N
Mutational analysis of CDKN2A genes in patients with squamous cell carcinoma of the skin	In 22 SCC and 5 Bowen’s disease specimens, 14 showed loss of heterozygosity in at least one microsatellite marker, while only 2 had MSI. LOH in 9p appeared to be equally involved in BCC and SCC tumors.	Z Saridaki 1, T Liloglou, A Zafiropoulos, E Koumantaki, O Zoras, D A Spandidos	2003	The British Journal of Dermatology	12752119	10.1046/j.1365-2133.2003.05230.x	Skin	Sporadic Non-Melanoma Skin Cancer	PCR	Fresh Frozen, Blood	22 SCC, 5 Bowen's Disease, 39 BCC	N/A	N
Establishment and molecular characterization of HCB-541, a novel and aggressive human cutaneous squamous cell carcinoma cell line	A cell line created from a cSCC tumor biopsy and showed high-level microsatellite instability in both the tumor and cell line, along with other pathogenic mutations.	Ana Carolina Laus 1, Izabela Natalia Faria Gomes 1, Aline Larissa Virginio da Silva 1, Luciane Sussuchi da Silva 1, Mirella Baroni Milan 1, Silvia AparecidaTeixeira 1, Ana Carolina Baptista Moreno Martin 1, Letícia do Nascimento Braga Pereira 1, Carlos Eduardo Barbosa de Carvalho 2, Camila Souza Crovador 2, Flávia Escremin de Paula 1, Flávia Caroline Nascimento 1, Helder Teixeira de Freitas 1, Vi…	2024	Human Cell	38565739	10.1007/s13577-024-01054-1	Skin	Squamous Cell Carcinoma	NGS	Biopsy	1	1	N
Patterns of de novo tandem repeat mutations and their role in autism	1637 quad families with a case of autism spectrum disorder underwent a study where tandem repeat mutations were often found to be expansions, or insertions (71%) rather than contractions or deletions (29%). Further examination showed that this bias was due to maternally derived mutations.	Mitra, I., et al.	2021	Nature	33442040	10.1038/s41586-020-03078-7		Autism	WGS	N/A	N/A	1637 quad simplex families	Y
Therapeutic antibody targeting of individual Notch receptors	Selective blocking of Notch1 with specialized antibodies inhibits tumour growth.	Yan Wu 1, Carol Cain-Hom, Lisa Choy, Thijs J Hagenbeek, Gladys P de Leon, Yongmei Chen, David Finkle, Rayna Venook, Xiumin Wu, John Ridgway, Dorreyah Schahin-Reed, Graham J Dow, Amy Shelton, Scott Stawicki, Ryan J Watts, Jeff Zhang, Robert Choy, Peter Howard, Lisa Kadyk, Minhong Yan, Jiping Zha, Christopher A Callahan, Sarah G Hymowitz, Christian W Siebel	2010	Nature	20393564	10.1038/nature08878		Cancer	Mouse Model	FFPE	N/A	N/A	N
Genome-wide analysis of microsatellite repeats in humans: their abundance and density in specific genomic regions	Tri- and hexanucleotide repeats are more abundant in exons, whereas other repeats are more abundant in non-coding regions. The density of tri- and pentanucleotide repeats were similar in densities (500-100 bp/mb) where as di-, tetra-, and hexanucleotide repeats were also of similar densities (2000-3000 bp/Mb). Repeats of A, AT, AC, AAT, AAC, AAG, AGC, AAAC, AAAT, AAAG, AAGG, AGAT predominate, whe…	Subbaya Subramanian 1, Rakesh K Mishra, Lalji Singh	2003	Genome Biology	12620123	10.1186/gb-2003-4-2-r13		N/A	WGS	N/A	N/A	N/A	N
Microsatellites: simple sequences with complex evolution	Insertions and deletions, along with a slippage event are the main cause for true STR variability.	Hans Ellegren 1	2004	Nature reviews, Genetics	15153996	10.1038/nrg1348		N/A	N/A	N/A	N/A	N/A	N/A
Notch signaling, gamma-secretase inhibitors, and cancer therapy	There is evidence of gamma-secretase inhibitors in directly inactivating Notch signaling on cancer cells, GCIs may also suppress angiogenesis in solidd tumors by interfering in the cross-talk between the tumor and vasculature through the Notch signaling.	Ie-Ming Shih 1, Tian-Li Wang	2007	Cancer Research	17332312	10.1158/0008-5472.CAN-06-3958		N/A	N/A	N/A	N/A	N/A	N
Variable tandem repeats accelerate evolution of coding and regulatory sequences	As many as 10% to 20% of eukaryotic genes and promoters contain an unstable motif. Mutations in these motifs may lead to disease or have beneficial effects.	Rita Gemayel 1, Marcelo D Vinces, Matthieu Legendre, Kevin J Verstrepen	2010	Annual Review of Genetics	20809801	10.1146/annurev-genet-072610-155046		N/A	N/A	N/A	N/A	N/A	N/A
A matter of life or death: How microsatellites emerge in and vanish from the human genome	The birth of microsatellites was observed by substitutions removing interruptions in phase with the repeat, deletions of interruptions out of phase with the repeat, and insertions of multiples of a repeated motif. Deaths of microsatellites were found to be caused by substitutions leading to interruptions in phase with the motif, insertions of interruptions out of phase with the repeat, and deleti…	Yogeshwar D Kelkar 1, Kristin A Eckert, Francesca Chiaromonte, Kateryna D Makova	2011	Genome Research	21994250	10.1101/gr.122937.111		N/A	N/A	N/A	N/A	N/A	N/A
The landscape of human STR variation	In a study analyzing variation on STRs in a human population, it was found that in noncoding STRs, variability decreased steadily with motif length. In contrast, STRs with trimeric and hexameric motifs were the most polymorphic among coding STRs. Also, coding STRs had significantly reduced heterozygosity compared to noncoding STRs for 2-5 bp repeats, whereas hexameric STRs showed no significant d…	Willems, T., et al.	2014	Genome Research	25135957	10.1101/gr.177774.114		N/A	NGS	N/A	1009	N/A	N
Abundant contribution of short tandem repeats to gene expression variation in humans	In 311 European individuals, 2060 unique protein-coding genes with a significant eSTR were discovered. A majority were di- and tetranucleotide STRs. Only 13 eSTRs were in coding exons, but overall eSTRs were enriched in 5’ UTRs and regions near genes.	Gymrek, M., et al.	2016	Nature Genetics	26642241	10.1038/ng.3461		N/A	Capture and high-throughput sequencing	N/A	1685	N/A	N
The impact of short tandem repeat variation on gene expression	A study on 652 patients was able to identify 28375 unique eSTRs associated with 12,494 genes. The top 5% with the highest caviar scores were further evaluated as fine-mappest eSTRs (FM-eSTRs). FM-eSTRs were strongly enriched for repeats with GC repeat units. These repeats formed structures that can be involved in regulation of gene expression.	Fotsing, S. F., et al.	2019	Nature Genetics	31676866	10.1038/s41588-019-0521-9		N/A	WGS	N/A	N/A	17 tissue types	N
Genome-wide evaluation of the effect of short tandem repeat variation on local DNA methylation	Researchers were able to classify a sub-group of STRs associated with DNA methylation that influence gene expression.	Alejandro Martin-Trujillo,1 Paras Garg,1 Nihir Patel,1,2 Bharati Jadhav,1 and Andrew J. Sharp1	2023	Genome Research	36577521	10.1101/gr.277057.122		N/A	WGS	Whole Blood	729	729	Y
Mutation and selection processes regulating short tandem repeats give rise to genetic and phenotypic diversity across species	An STR locus has a spectrum of alleles, acting as a tuning knob for phenotypic variation. Several cancers are associated with an increase in STR mutations in exons.	Max Verbiest 1 2 3, Mikhail Maksimov 4 5, Ye Jin 5 6, Maria Anisimova 1 3, Melissa Gymrek 4 5, Tugce Bilgin Sonay 7	2023	Journal of Evolutionary Biology	36289560	10.1111/jeb.14106		N/A	N/A	N/A	N/A	N/A	N
Absence of Mismatch Repair Deficiency–Related Microsatellite Instability in Non-Melanoma Skin Cancer	Out of 141 NMSCs and noninvasive epithelial skin lesion cases, 79 were immunosuppressed, none displayed MSI at the BAT25, BAT26, and CAT25 markers. This suggested that the MSI-H phenotype is extremely rare in these cases.	Miriam Reuschenbach, Claudia Sommerer, Wolfgang Hartschuh, Martin Zeier, Magnus von Knebel Doeberitz, Matthias Kloor	2012	The Journal of Investigative Dermatology	22011909	10.1038/jid.2011.326		NMSC	PCR	FFPE	30 SCC, 53 BCC, 41 Bowen's Disease, 16 kertoacanthoma, 1 actinic keratosis	141	N
Microsatellite instability at tetranucleotide repeats in skin and bladder cancer	BCCs (84.9%) had significantly more elevated microsatellite instability at selected tetranucleotide repeats (EMAST) than SCCs (65.2%). This was especially evident in TCTA motifs. There were no significant relationships found, however, EMAST tended to be highest in tumours with any LOH, including 9q22 (ptch).	Hadi Danaee 1, Heather H Nelson, Margaret R Karagas, Alan R Schned, Tara Devi S Ashok, Tomoko Hirao, Ann E Perry, Karl T Kelsey	2002	Oncogene	12118368	10.1038/sj.onc.1205619		NMSC, Bladder Cancer	PCR	Biopsy, blood	62	N/A	N
Analysis of somatic microsatellite indels identifies driver events in human tumors	MSMUTect and MSMutSig were used in an effort to detect microsatellites with high mutation frequencies not due by chance. Four known cancer genes ACVR2A, RNF43, JAK1, MSH3 and other genes such as ESRP1, PRDM2, and DOCK3 were discovered as hotspots for these mutations.	Maruvka, Y. E.	2017	Nature Biotechnology	28892075	10.1038/nbt.3966		Various	WES	N/A	6747 tumor/normal pairs	N/A	Y
Comprehensive analysis of indels in whole-genome microsatellite regions and microsatellite instability across 21 cancer types	Most of the MSI phenotypes in cancer were mostly caused by somatic short indels or somatic SNVs in certain MMR genes.	Akihiro Fujimoto 1 2 3, Masashi Fujita 1, Takanori Hasegawa 4, Jing Hao Wong 2 3, Kazuhiro Maejima 1, Aya Oku-Sasaki 1, Kaoru Nakano 1, Yuichi Shiraishi 5 6, Satoru Miyano 4 6, Go Yamamoto 7, Kiwamu Akagi 7, Seiya Imoto 4, Hidewaki Nakagawa 1	2020	Genome Research	32209592	10.1101/gr.255026.119		Various	WGS	N/A	2717	N/A	N
