# Supplementary material for: Short Tandem Repeat (STR) Somatic Mutation in Non-Melanoma Skin Cancer (NMSC): Association with Transcriptomic Profile and Potential Implications for Therapy
Source: Cancers (Basel). 2025 May 15;17(10):1669. doi: 10.3390/cancers17101669 (PMC12110349; doi:10.3390/cancers17101669)
Supplement: Supplementary file 1 [file cancers-17-01669-s001.zip › Table S2_Sequence Reads by sample type.csv]

Column	Column ID	Median (Blood)	Median (NMSC)	Median (NonLesional)	H Statistic	H Statistic (corrected for ties)	Rank Sum (Blood)	Rank Sum (NMSC)	Rank Sum (NonLesional)	Mean Rank (Blood)	Mean Rank (NMSC)	Mean Rank (NonLesional)
3	Number of reads	9591210	14045200	21113500	3.94302	3.94302	1924	1821	911	42.7556	52.0286	56.9375
4	Avg.length	150.5	150.5	150.5	0	?	2182.5	1697.5	776	48.5	48.5	48.5
5	Trimmed sequences	8533410	12524000	18612000	3.87191	3.87191	1927	1818	911	42.8222	51.9429	56.9375
6	Trimmed (broken pairs)	327879	553877	902307	4.74993	4.74993	1904	1819	933	42.3111	51.9714	58.3125
7	Total number of reads after trim	8859010	13014800	19514300	3.89548	3.89548	1926	1819	911	42.8	51.9714	56.9375
8	Percentage trimmed (%)	92.29	92.4	92.25	0.307135	0.307208	2114	1766	776	46.9778	50.4571	48.5
9	Avg.length after trim	107.46	107.21	106.98	1.50251	1.50257	2276.5	1726.5	653	50.5889	49.3286	40.8125
