# Supplementary material for: Short Tandem Repeat (STR) Somatic Mutation in Non-Melanoma Skin Cancer (NMSC): Association with Transcriptomic Profile and Potential Implications for Therapy
Source: Cancers (Basel). 2025 May 15;17(10):1669. doi: 10.3390/cancers17101669 (PMC12110349; doi:10.3390/cancers17101669)
Supplement: Supplementary file 1 [file cancers-17-01669-s001.zip › Table S3_Variants_by_genomic regions.csv]

Column	Column ID	Median (Non-homopolymeric)	Median (Homopolymeric)	H Statistic	H Statistic (corrected for ties)
16	Count	29	15	290.875	347.795
17	Coverage	278.5	322	22.0784	22.0943
18	Frequency	7.22892	4.2394	487.975	488.043
25	Average quality	36.9457	36.7351	138.718	90.8707
27	Read count	49	24	312.905	334.1
28	Read coverage	469.5	530	11.6392	11.6426
36	QUAL	200	200	0	?
