# Supplementary material for: Short Tandem Repeat (STR) Somatic Mutation in Non-Melanoma Skin Cancer (NMSC): Association with Transcriptomic Profile and Potential Implications for Therapy
Source: Cancers (Basel). 2025 May 15;17(10):1669. doi: 10.3390/cancers17101669 (PMC12110349; doi:10.3390/cancers17101669)
Supplement: Supplementary file 1 [file cancers-17-01669-s001.zip › Table S4_CancerRelatedGenes_interact_STR LRP1B.csv]

Table S4: CancerRelatedGenes_interact_STR LRP1B
# of genes	GO ID	GO Description	p-value(Tissue)	p-value(UACR_Baseline_Cat192)	p-value(Tissue * LRP1B_STR_BCC)	p-value(BCC * 0 vs. Healthy * 0)	Ratio(BCC * 0 vs. Healthy * 0)	Fold-Change(BCC * 0 vs. Healthy * 0)	Fold-Change(BCC * 0 vs. Healthy * 0) (Description)	Fold Change(BCC * 0 vs. Healthy * 0) 95% lower limit	Fold Change(BCC * 0 vs. Healthy * 0) 95% upper limit	p-value(BCC * 1 vs. Healthy * 0)	Ratio(BCC * 1 vs. Healthy * 0)	Fold-Change(BCC * 1 vs. Healthy * 0)	Fold-Change(BCC * 1 vs. Healthy * 0) (Description)	Fold Change(BCC * 1 vs. Healthy * 0) 95% lower limit	Fold Change(BCC * 1 vs. Healthy * 0) 95% upper limit	F(Tissue)	F(UACR_Baseline_Cat192)	F(Marker ID)	F(Tissue * LRP1B_STR_BCC)	SS(Error)	F(Error)
3	anti-TSG	anti-TSG	5.38E-06	0.214694	0.771345	0.000165048	3.50323	3.50323	BCC * 0 up vs Healthy * 0	1.85072	6.63127	5.67E-05	3.87255	3.87255	BCC * 1 up vs Healthy * 0	2.03781	7.35919	22.6923	1.55591	20.8189	0.08484	555.26	1
4	Pro-Apoptosis	Pro-Apoptosis	0.00182256	0.00491039	0.642955	0.00376142	3.39239	3.39239	BCC * 0 up vs Healthy * 0	1.4935	7.70556	0.0162182	2.76082	2.76082	BCC * 1 up vs Healthy * 0	1.20933	6.30275	10.0515	8.13553	1.57709	0.215711	1650.44	1
13	DNA_Repair	DNA_Repair	0.0106328	1.63E-05	0.00587298	0.483897	1.1062	1.1062	BCC * 0 up vs Healthy * 0	-1.19973	1.46808	0.000309314	1.69283	1.69283	BCC * 1 up vs Healthy * 0	1.27333	2.25054	6.57225	18.9239	35.4405	7.65072	2123.69	1
3	Caspases_Initiator	Caspases_Initiator	0.0374805	0.132562	0.244322	0.0174151	2.22327	2.22327	BCC * 0 up vs Healthy * 0	1.15363	4.28468	0.250404	1.4697	1.4697	BCC * 1 up vs Healthy * 0	-1.31659	2.84386	4.42614	2.29331	8.06345	1.36889	586.949	1
3	Tumor Suppressor Gene	Tumor Suppressor Gene	0.0441849	0.00247138	0.558201	0.160053	1.53836	1.53836	BCC * 0 up vs Healthy * 0	-1.18831	2.8122	0.044768	1.86213	1.86213	BCC * 1 up vs Healthy * 0	1.01487	3.41672	4.13602	9.5615	16.6338	0.344755	496.25	1
3	Caspases_Exetutor	Caspases_Exetutor	0.0649629	0.0204088	0.620937	0.190313	1.72348	1.72348	BCC * 0 up vs Healthy * 0	-1.31513	3.90643	0.0689568	2.14496	2.14496	BCC * 1 up vs Healthy * 0	-1.06204	4.8863	3.46931	5.52225	12.6075	0.245826	913.081	1
3	Anti-Apoptosis	Anti-Apoptosis	0.0691709	0.0250827	0.72445	0.173669	1.64213	1.64213	BCC * 0 up vs Healthy * 0	-1.24799	3.36532	0.0852698	1.88271	1.88271	BCC * 1 up vs Healthy * 0	-1.09333	3.87543	3.36259	5.14634	48.1405	0.124852	702.073	1
