# Supplementary material for: Short Tandem Repeat (STR) Somatic Mutation in Non-Melanoma Skin Cancer (NMSC): Association with Transcriptomic Profile and Potential Implications for Therapy
Source: Cancers (Basel). 2025 May 15;17(10):1669. doi: 10.3390/cancers17101669 (PMC12110349; doi:10.3390/cancers17101669)
Supplement: Supplementary file 1 [file cancers-17-01669-s001.zip › Table S5_CancerRelatedGenes_interact_STR CSMD3.csv]

Table S5: CancerRelatedGenes_interact_STR CSMD3
# of genes	GO ID	GO Description	p-value(Tissue)	p-value(UACR_Baseline_Cat192)	p-value(Tissue * CSMD3_STR_BCC)	p-value(BCC * 0 vs. Healthy * 0)	Ratio(BCC * 0 vs. Healthy * 0)	Fold-Change(BCC * 0 vs. Healthy * 0)	Fold-Change(BCC * 0 vs. Healthy * 0) (Description)	Fold Change(BCC * 0 vs. Healthy * 0) 95% lower limit	Fold Change(BCC * 0 vs. Healthy * 0) 95% upper limit	p-value(BCC * 1 vs. Healthy * 0)	Ratio(BCC * 1 vs. Healthy * 0)	Fold-Change(BCC * 1 vs. Healthy * 0)	Fold-Change(BCC * 1 vs. Healthy * 0) (Description)	Fold Change(BCC * 1 vs. Healthy * 0) 95% lower limit	Fold Change(BCC * 1 vs. Healthy * 0) 95% upper limit	F(Tissue)	F(UACR_Baseline_Cat192)	F(Marker ID)	F(Tissue * CSMD3_STR_BCC)	SS(Error)	F(Error)
3	anti-TSG	anti-TSG	4.80E-06	0.218789	0.620357	0.000118793	3.42591	3.42591	BCC * 0 up vs Healthy * 0	1.85646	6.32215	6.63E-05	4.06753	4.06753	BCC * 1 up vs Healthy * 0	2.07738	7.96425	22.9516	1.52826	20.8469	0.246644	554.513	1
4	Pro-Apoptosis	Pro-Apoptosis	0.00164899	0.00737479	0.664176	0.0101519	2.82476	2.82476	BCC * 0 up vs Healthy * 0	1.28415	6.21366	0.00548655	3.42937	3.42937	BCC * 1 up vs Healthy * 0	1.4446	8.14102	10.2478	7.36508	1.57683	0.189188	1650.71	1
13	DNA_Repair	DNA_Repair	0.00558198	7.52E-06	0.0129711	0.280593	1.1615	1.1615	BCC * 0 up vs Healthy * 0	-1.13041	1.52503	0.000461624	1.70867	1.70867	BCC * 1 up vs Healthy * 0	1.26756	2.3033	7.7438	20.4598	35.3458	6.21502	2129.37	1
3	Tumor Suppressor Gene	Tumor Suppressor Gene	0.0439143	0.00179895	0.846678	0.0915204	1.64644	1.64644	BCC * 0 up vs Healthy * 0	-1.08517	2.94164	0.0829381	1.75428	1.75428	BCC * 1 up vs Healthy * 0	-1.07724	3.31521	4.1468	10.1945	16.5913	0.0375495	497.52	1
3	Caspases_Initiator	Caspases_Initiator	0.0500413	0.140792	0.235772	0.0168274	2.16341	2.16341	BCC * 0 up vs Healthy * 0	1.15196	4.06296	0.320807	1.41624	1.41624	BCC * 1 up vs Healthy * 0	-1.40938	2.82684	3.91869	2.19822	8.06684	1.41989	586.702	1
3	Anti-Apoptosis	Anti-Apoptosis	0.0537069	0.0307678	0.252232	0.278541	1.45812	1.45812	BCC * 0 up vs Healthy * 0	-1.36185	2.89547	0.0324139	2.27598	2.27598	BCC * 1 up vs Healthy * 0	1.07261	4.82944	3.79609	4.77796	48.6209	1.32361	695.136	1
3	Caspases_Exetutor	Caspases_Exetutor	0.0554855	0.0207963	0.427438	0.205311	1.65678	1.65678	BCC * 0 up vs Healthy * 0	-1.32323	3.63214	0.0508785	2.35728	2.35728	BCC * 1 up vs Healthy * 0	-1.00334	5.57529	3.7398	5.4878	12.6482	0.634071	910.142	1
