# Supplementary material for: Short Tandem Repeat (STR) Somatic Mutation in Non-Melanoma Skin Cancer (NMSC): Association with Transcriptomic Profile and Potential Implications for Therapy
Source: Cancers (Basel). 2025 May 15;17(10):1669. doi: 10.3390/cancers17101669 (PMC12110349; doi:10.3390/cancers17101669)
Supplement: Supplementary file 1 [file cancers-17-01669-s001.zip › Table S6_CancerRelatedGenes_interact_STR SYNE1.csv]

Table S6: CancerRelatedGenes_interact_STR SYNE1
# of genes	GO ID	GO Description	p-value(Tissue)	p-value(UACR_Baseline_Cat192)	p-value(Tissue * SYNE1_STR_BCC)	p-value(BCC * 0 vs. Healthy * 0)	Ratio(BCC * 0 vs. Healthy * 0)	Fold-Change(BCC * 0 vs. Healthy * 0)	Fold-Change(BCC * 0 vs. Healthy * 0) (Description)	Fold Change(BCC * 0 vs. Healthy * 0) 95% lower limit	Fold Change(BCC * 0 vs. Healthy * 0) 95% upper limit	p-value(BCC * 1 vs. Healthy * 0)	Ratio(BCC * 1 vs. Healthy * 0)	Fold-Change(BCC * 1 vs. Healthy * 0)	Fold-Change(BCC * 1 vs. Healthy * 0) (Description)	Fold Change(BCC * 1 vs. Healthy * 0) 95% lower limit	Fold Change(BCC * 1 vs. Healthy * 0) 95% upper limit	F(Tissue)	F(UACR_Baseline_Cat192)	F(Marker ID)	F(Tissue * SYNE1_STR_BCC)	SS(Error)	F(Error)
3	anti-TSG	anti-TSG	4.39E-06	0.273846	0.416143	0.000303472	3.23543	3.23543	BCC * 0 up vs Healthy * 0	1.73217	6.04329	2.49E-05	4.29721	4.29721	BCC * 1 up vs Healthy * 0	2.22513	8.29885	23.1576	1.20842	20.9196	0.665782	552.587	1
5	Pro-Apoptosis	Pro-Apoptosis	0.00075262	0.0136226	0.222512	0.0229805	2.2647	2.2647	BCC * 0 up vs Healthy * 0	1.12073	4.57636	0.000669471	3.66425	3.66425	BCC * 1 up vs Healthy * 0	1.74647	7.68794	11.7094	6.19453	13.6103	1.49731	1981.63	1
13	DNA_Repair	DNA_Repair	0.00660847	4.89E-05	0.00173247	0.530371	1.09264	1.09264	BCC * 0 up vs Healthy * 0	-1.20757	1.44166	0.000112695	1.78305	1.78305	BCC * 1 up vs Healthy * 0	1.33152	2.3877	7.43504	16.7672	35.5897	9.91422	2114.78	1
3	Caspases_Initiator	Caspases_Initiator	0.0424121	0.138807	0.363141	0.0243187	2.10316	2.10316	BCC * 0 up vs Healthy * 0	1.10307	4.00999	0.228626	1.5151	1.5151	BCC * 1 up vs Healthy * 0	-1.30255	2.99004	4.20793	2.22056	8.02787	0.833334	589.55	1
3	Tumor Suppressor Gene	Tumor Suppressor Gene	0.0467348	0.00159873	0.799159	0.0622546	1.75674	1.75674	BCC * 0 up vs Healthy * 0	-1.02975	3.17793	0.131191	1.61496	1.61496	BCC * 1 up vs Healthy * 0	-1.15617	3.01541	4.03782	10.4312	16.5951	0.0650254	497.406	1
3	Caspases_Exetutor	Caspases_Exetutor	0.0497619	0.0452387	0.0752398	0.467591	1.33911	1.33911	BCC * 0 up vs Healthy * 0	-1.65098	2.96058	0.0114075	2.95832	2.95832	BCC * 1 up vs Healthy * 0	1.28259	6.82345	3.92842	4.09472	12.9194	3.22048	891.038	1
3	Anti-Apoptosis	Anti-Apoptosis	0.0598957	0.04134	0.274715	0.299732	1.446	1.446	BCC * 0 up vs Healthy * 0	-1.39417	2.9151	0.0346392	2.21905	2.21905	BCC * 1 up vs Healthy * 0	1.06029	4.64419	3.6082	4.25298	48.573	1.20403	695.821	1
