# Supplementary material for: Short Tandem Repeat (STR) Somatic Mutation in Non-Melanoma Skin Cancer (NMSC): Association with Transcriptomic Profile and Potential Implications for Therapy
Source: Cancers (Basel). 2025 May 15;17(10):1669. doi: 10.3390/cancers17101669 (PMC12110349; doi:10.3390/cancers17101669)
Supplement: Supplementary file 1 [file cancers-17-01669-s001.zip › Table S7_CancerRelatedGenes_interact_STR APC.csv]

Table S7: CancerRelatedGenes_interact_STR APC
# of genes	GO ID	GO Description	p-value(Tissue)	p-value(UACR_Baseline_Cat192)	p-value(Tissue * APC_STR_BCC)	p-value(BCC * 0 vs. Healthy * 0)	Ratio(BCC * 0 vs. Healthy * 0)	Fold-Change(BCC * 0 vs. Healthy * 0)	Fold-Change(BCC * 0 vs. Healthy * 0) (Description)	Fold Change(BCC * 0 vs. Healthy * 0) 95% lower limit	Fold Change(BCC * 0 vs. Healthy * 0) 95% upper limit	p-value(BCC * 1 vs. Healthy * 0)	Ratio(BCC * 1 vs. Healthy * 0)	Fold-Change(BCC * 1 vs. Healthy * 0)	Fold-Change(BCC * 1 vs. Healthy * 0) (Description)	Fold Change(BCC * 1 vs. Healthy * 0) 95% lower limit	Fold Change(BCC * 1 vs. Healthy * 0) 95% upper limit	F(Tissue)	F(UACR_Baseline_Cat192)	F(Marker ID)	F(Tissue * APC_STR_BCC)	SS(Error)	F(Error)
3	anti-TSG	anti-TSG	3.25E-06	0.275327	0.302952	0.000200678	3.20541	3.20541	BCC * 0 up vs Healthy * 0	1.75708	5.84758	2.61E-05	4.61817	4.61817	BCC * 1 up vs Healthy * 0	2.31059	9.23033	23.8511	1.20095	20.9897	1.07033	550.74	1
4	Pro-Apoptosis	Pro-Apoptosis	0.000949499	0.0138272	0.166164	0.0257249	2.41103	2.41103	BCC * 0 up vs Healthy * 0	1.11411	5.21768	0.000979725	4.53634	4.53634	BCC * 1 up vs Healthy * 0	1.86427	11.0383	11.3388	6.19508	1.5939	1.93471	1633.03	1
13	DNA_Repair	DNA_Repair	0.00200193	3.97E-05	0.000214678	0.512406	1.0929	1.0929	FC 1.09 (95% CI	-1.19407	1.42623	1.78E-05	1.96578	1.96578	BCC * 1 up vs Healthy * 0	1.44666	2.67118	9.64345	17.1716	35.8517	13.8898	2099.33	1
3	Tumor Suppressor Gene	Tumor Suppressor Gene	0.0379931	0.00259109	0.550347	0.121795	1.56694	1.56694	BCC * 0 up vs Healthy * 0	-1.12921	2.77253	0.0526404	1.91512	1.91512	BCC * 1 up vs Healthy * 0	-1.00756	3.69539	4.40207	9.46772	16.6357	0.358719	496.192	1
3	Caspases_Exetutor	Caspases_Exetutor	0.0433454	0.0298712	0.210264	0.263543	1.54768	1.54768	BCC * 0 up vs Healthy * 0	-1.39522	3.34199	0.026513	2.73473	2.73473	BCC * 1 up vs Healthy * 0	1.12671	6.63768	4.16968	4.83103	12.748	1.58655	903.012	1
3	Caspases_Initiator	Caspases_Initiator	0.045899	0.177466	0.705558	0.0422393	1.90949	1.90949	BCC * 0 up vs Healthy * 0	1.02331	3.5631	0.164042	1.66219	1.66219	BCC * 1 up vs Healthy * 0	-1.23417	3.40986	4.06937	1.84027	7.98203	0.143436	592.935	1
3	Anti-Apoptosis	Anti-Apoptosis	0.0491663	0.0361442	0.274451	0.245274	1.4896	1.4896	BCC * 0 up vs Healthy * 0	-1.31948	2.92781	0.0359284	2.30268	2.30268	BCC * 1 up vs Healthy * 0	1.05727	5.0151	3.94938	4.49054	48.5735	1.20536	695.814	1
