# Supplementary material for: Short Tandem Repeat (STR) Somatic Mutation in Non-Melanoma Skin Cancer (NMSC): Association with Transcriptomic Profile and Potential Implications for Therapy
Source: Cancers (Basel). 2025 May 15;17(10):1669. doi: 10.3390/cancers17101669 (PMC12110349; doi:10.3390/cancers17101669)
Supplement: Supplementary file 1 [file cancers-17-01669-s001.zip › Table S8_CancerRelatedGenes_interact_STR BRAF.csv]

Table S8: CancerRelatedGenes_interact_STR BRAF
# of genes	GO ID	GO Description	p-value(Tissue)	p-value(UACR_Baseline_Cat192)	p-value(Tissue * BRAF_STR_BCC)	p-value(BCC * 0 vs. Healthy * 0)	Ratio(BCC * 0 vs. Healthy * 0)	Fold-Change(BCC * 0 vs. Healthy * 0)	Fold-Change(BCC * 0 vs. Healthy * 0) (Description)	Fold Change(BCC * 0 vs. Healthy * 0) 95% lower limit	Fold Change(BCC * 0 vs. Healthy * 0) 95% upper limit	p-value(BCC * 1 vs. Healthy * 0)	Ratio(BCC * 1 vs. Healthy * 0)	Fold-Change(BCC * 1 vs. Healthy * 0)	Fold-Change(BCC * 1 vs. Healthy * 0) (Description)	Fold Change(BCC * 1 vs. Healthy * 0) 95% lower limit	Fold Change(BCC * 1 vs. Healthy * 0) 95% upper limit	F(Tissue)	F(UACR_Baseline_Cat192)	F(Marker ID)	F(Tissue * BRAF_STR_BCC)	SS(Error)	F(Error)
13	DNA_Repair	DNA_Repair	0.00127852	5.71E-07	0.000212783	0.420591	1.11348	1.11348	BCC * 0 up vs Healthy * 0	-1.16706	1.44698	1.54E-05	2.00519	2.00519	BCC * 1 up vs Healthy * 0	1.46599	2.74272	10.4854	25.6319	35.8529	13.9069	2099.26	1
3	Anti-Apoptosis	Anti-Apoptosis	0.035727	0.0166067	0.114837	0.302319	1.41353	1.41353	BCC * 0 up vs Healthy * 0	-1.37078	2.73891	0.0162374	2.64782	2.64782	BCC * 1 up vs Healthy * 0	1.20073	5.8389	4.51117	5.90187	49.1015	2.52288	688.331	1
3	anti-TSG	anti-TSG	3.32E-06	0.18009	0.328871	0.000128852	3.2645	3.2645	BCC * 0 up vs Healthy * 0	1.80609	5.90058	3.78E-05	4.6172	4.6172	BCC * 1 up vs Healthy * 0	2.27528	9.36964	23.8002	1.81801	20.9708	0.961146	551.237	1
4	Pro-Apoptosis	Pro-Apoptosis	0.00172949	0.00539723	0.702724	0.00688919	2.88353	2.88353	BCC * 0 up vs Healthy * 0	1.34316	6.19043	0.00841193	3.43481	3.43481	BCC * 1 up vs Healthy * 0	1.37794	8.56199	10.1543	7.95558	1.57641	0.146173	1651.15	1
3	Tumor Suppressor Gene	Tumor Suppressor Gene	0.0511263	0.00144939	0.927331	0.0616752	1.70886	1.70886	BCC * 0 up vs Healthy * 0	-1.02696	2.99893	0.139546	1.65718	1.65718	BCC * 1 up vs Healthy * 0	-1.18209	3.24631	3.88142	10.6285	16.5873	0.00835317	497.641	1
3	Caspases_Initiator	Caspases_Initiator	0.0430543	0.194458	0.940011	0.0539522	1.82915	1.82915	BCC * 0 up vs Healthy * 0	-1.01048	3.38085	0.122962	1.77922	1.77922	BCC * 1 up vs Healthy * 0	-1.17141	3.70826	4.18151	1.7025	7.97288	0.00568732	593.616	1
