# Supplementary material for: Short Tandem Repeat (STR) Somatic Mutation in Non-Melanoma Skin Cancer (NMSC): Association with Transcriptomic Profile and Potential Implications for Therapy
Source: Cancers (Basel). 2025 May 15;17(10):1669. doi: 10.3390/cancers17101669 (PMC12110349; doi:10.3390/cancers17101669)
Supplement: Supplementary file 1 [file cancers-17-01669-s001.zip › Table S9_DNA Damage Pathway Genes_adjUACR_interact_STR APC.csv]

Table S9: DNA Damage Pathway Genes_adjUACR_interact_STR APC
# of genes	GO ID	GO Description	p-value(Tissue)	p-value(UACR_Baseline_Cat192)	p-value(Tissue * APC_STR_BCC)	p-value(BCC * 0 vs. Healthy * 0)	Ratio(BCC * 0 vs. Healthy * 0)	Fold-Change(BCC * 0 vs. Healthy * 0)	Fold-Change(BCC * 0 vs. Healthy * 0) (Description)	Fold Change(BCC * 0 vs. Healthy * 0) 95% lower limit	Fold Change(BCC * 0 vs. Healthy * 0) 95% upper limit	p-value(BCC * 1 vs. Healthy * 0)	Ratio(BCC * 1 vs. Healthy * 0)	Fold-Change(BCC * 1 vs. Healthy * 0)	Fold-Change(BCC * 1 vs. Healthy * 0) (Description)	Fold Change(BCC * 1 vs. Healthy * 0) 95% lower limit	Fold Change(BCC * 1 vs. Healthy * 0) 95% upper limit	F(Tissue)	F(UACR_Baseline_Cat192)	F(Marker ID)	F(Tissue * APC_STR_BCC)	SS(Error)	F(Error)
16	Base Excision Repair (BER)	Base Excision Repair (BER)	1.38E-05	0.00057314	0.00153965	0.0334106	1.40799	1.40799	BCC * 0 up vs Healthy * 0	1.02734	1.92969	5.45E-07	2.54879	2.54879	BCC * 1 up vs Healthy * 0	1.77278	3.66447	19.188	11.9789	14.9974	10.1158	4466.88	1
12	Translesion Synthesis (TLS)	Translesion Synthesis (TLS)	2.99E-07	0.00271303	0.00210829	0.00360441	1.52537	1.52537	BCC * 0 up vs Healthy * 0	1.14867	2.02559	2.60E-08	2.56231	2.56231	BCC * 1 up vs Healthy * 0	1.84818	3.55236	27.0021	9.08359	43.8999	9.55458	2028.91	1
7	Non-homologous end joining (NHEJ)	Non-homologous end joining (NHEJ)	1.08E-05	0.0116371	0.00214408	0.0239502	1.54257	1.54257	BCC * 0 up vs Healthy * 0	1.05931	2.24629	6.31E-07	3.068	3.068	BCC * 1 up vs Healthy * 0	1.98996	4.73006	20.0702	6.44865	61.5901	9.59706	1202.59	1
22	Nucleotide Excision Repair (NER)	Nucleotide Excision Repair (NER)	2.01E-05	2.46E-06	0.00300418	0.0306066	1.25092	1.25092	BCC * 0 up vs Healthy * 0	1.0212	1.53231	1.24E-06	1.78862	1.78862	BCC * 1 up vs Healthy * 0	1.41585	2.25953	18.3747	22.4848	16.4657	8.85313	3507.45	1
8	Mismatch Repair (MMR)	Mismatch Repair (MMR)	0.000871391	0.000441213	0.00309512	0.187444	1.29954	1.29954	BCC * 0 up vs Healthy * 0	-1.13678	1.9198	4.17E-05	2.58365	2.58365	BCC * 1 up vs Healthy * 0	1.64827	4.04985	11.2914	12.6063	77.5037	8.88321	1697.3	1
11	Fanconi Anemia (FA)	Fanconi Anemia (FA)	0.000356615	0.00353751	0.024884	0.0505048	1.51862	1.51862	BCC * 0 up vs Healthy * 0	-1.00092	2.30834	8.24E-05	2.65182	2.65182	BCC * 1 up vs Healthy * 0	1.6371	4.2955	12.9445	8.59812	6.19594	5.06598	3711.99	1
16	Homologous Recombination (HR)	Homologous Recombination (HR)	1.11E-05	2.40E-06	0.0254116	0.00666062	1.47985	1.47985	BCC * 0 up vs Healthy * 0	1.11539	1.96339	4.54E-06	2.15307	2.15307	BCC * 1 up vs Healthy * 0	1.5546	2.98192	19.6139	22.6463	31.7417	5.01863	3594.17	1
8	Checkpoint Signaling	Checkpoint Signaling	0.000375741	0.00315848	0.33171	0.0072789	1.7896	1.7896	BCC * 0 up vs Healthy * 0	1.17125	2.7344	0.000982704	2.283	2.283	BCC * 1 up vs Healthy * 0	1.401	3.72028	12.9187	8.84519	41.9743	0.945034	2003.22	1
5	Microhomology mediated end joining (MMEJ)	Microhomology mediated end joining (MMEJ)	0.0915691	0.0508246	0.331836	0.330738	1.32172	1.32172	BCC * 0 up vs Healthy * 0	-1.33	2.32344	0.0690123	1.82657	1.82657	BCC * 1 up vs Healthy * 0	-1.04849	3.49814	2.87387	3.8599	24.8355	0.946261	1371.71	1
